# Supplementary material for: Dual RNA-Seq Uncovers Metabolic Amino Acids Dependency of the Intracellular Bacterium Piscirickettsia salmonis Infecting Atlantic Salmon
Source: Front Microbiol. 2018 Nov 27;9:2877. doi: 10.3389/fmicb.2018.02877 (PMC6277808; doi:10.3389/fmicb.2018.02877)
Supplement: Supplementary file 4 [file Table_1.XLSX]

## Sheet: Table S1
	Table S1. Sequencing statics
	Library	Raw reads	cleaned reads	mapped reads (%)	not mapped reads (%)
	Spleen
	Sp_3dpi_1	34113638	32514557	97.64	2.36
	Sp_3dpi_2	35826591	32152660	96.83	3.17
	Sp_3dpi_3	33755816	31952477	95.52	4.48
	Sp_7dpi_1	33348613	31992442	97.82	2.18
	Sp_7dpi_2	32746070	31234783	97.81	2.19
	Sp_7dpi_3	34338902	32675894	96.9	3.1
	Sp_14dpi_1	38061002	36367539	97.55	2.45
	Sp_14dpi_2	36867354	33536697	97.26	2.74
	Sp_14dpi_3	34534786	32445629	96.33	3.67
	Head kidney
	Hk_3dpi_1	32849022	30979238	96.59	3.41
	Hk_3dpi_2	34867756	33054670	96.42	3.58
	Hk_3dpi_3	33992534	32609634	97.66	2.34
	Hk_7dpi_1	33097770	31573099	96.83	3.17
	Hk_7dpi_2	37679235	34560085	97.37	2.63
	Hk_7dpi_3	33984655	32789645	97.51	2.49
	Hk_14dpi_1	32432352	30767277	96.99	3.01
	Hk_14dpi_1	35685678	34804532	95.82	4.18
	Hk_14dpi_1	32567678	31258030	96.72	3.28
