# Supplementary material for: Dual RNA-Seq Uncovers Metabolic Amino Acids Dependency of the Intracellular Bacterium Piscirickettsia salmonis Infecting Atlantic Salmon
Source: Front Microbiol. 2018 Nov 27;9:2877. doi: 10.3389/fmicb.2018.02877 (PMC6277808; doi:10.3389/fmicb.2018.02877)
Supplement: Supplementary file 6 [file Table_3.XLSX]

## Sheet: TableS3
	TableS3.- Complete list of the differentially expressed genes (log2 fc > 2; p-value <0,01) for Salmo salar and Piscirickettsia salmonis. Negative fold changes implies down regulation regarding 3dpi
	Atlantic salmon (Salmo salar)								Atlantic salmon (Salmo salar)								Piscirickettsia salmonis								Piscirickettsia salmonis
	Spleen								Head kidney								Spleen								Head kidney
		7dpi vs3 dpi		10dpi vs3 dpi		Annotation				7dpi vs3 dpi		10dpi vs3 dpi		Annotation				7dpi vs3 dpi		10dpi vs3 dpi		Annotation				7dpi vs3 dpi		10dpi vs3 dpi		Annotation
	Gene ID	Log2 (FC)	pvalue	Log2 (FC)	pvalue	Uniprot ID	Description		Gene ID	Log2 (FC)	pvalue	Log2 (FC)	pvalue	Uniprot ID	Description		Gene ID	Log2 (FC)	pvalue	Log2 (FC)	pvalue	Uniprot ID	Description		Gene ID	Log2 (FC)	pvalue	Log2 (FC)	pvalue	Uniprot ID	Description
	ALAd	12.1496	0.00162691	4	1.61654e-06	B5X889	Delta-aminolevulinic acid dehydratase		acot5	3.40147	0.00116485	3.80536	3.11712e-05	Q9QYR7	Acyl-coenzyme A thioesterase 3		IcmL	0.345	0.00103229	11.9874	4.24271e-08	A0A095BKQ0	Type IV secretion system protein IcmL OS		KW89_RS01510	1.53624	0.12536	10.7537	0.00675734	A0A0K2DTX5	PISSA DNA repair protein RecN OS
	ALAs	6	0.00375883	-5.877	0.000786268	Q9YHT4	aminolevulinate synthase		acot7	0.475475	0.908055	2.31397	0.00035294	Q91V12	Cytosolic acyl coenzyme A thioester hydrolase		gatB	10.7382	0.00255067	11.369	0.00304444	A0A0K2DU80	Aspartyl/glutamyl-tRNA(Asn/Gln) amidotransferase subunit B OS		KW89_RS08895	-4.04994	0.00838499	9.27657	0.00607327	A0A0K2DXP0	PISSA Uncharacterized protein OS
	CPOX	-1.79829	0.00993042	-2.1405	1.16162e-07	Q5I6M9	Cyclooxygenase 2		acy1	2.21244	1.88904e-06	2.37537	6.28119e-08	Q99JW2	Aminoacylase-1		RS03170	-6.75516	6.68994e-08	10.397	0.000731781	A0A0K2DUQ4	Glutamine amidotransferase of anthranilate synthase/aminodeoxychorismate synthase family protein OS		groEL	1.0844	0.668631	8.75576	0.00259609	A0A0K2E1B1	PISSA 60 kDa chaperonin OS
	FerritinH	-1.86667	0.00256436	4.5	1.25622e-136	P49946	Ferritin, heavy subunit		addb	-2.96193	0.00623279	-3.5881	0.00194223	Q05764	Beta-adducin		KW89_RS08895	-1.006	0.992241	4.08257	0.00156591	A0A0K2DXP0	Uncharacterized protein OS		KW89_RS11175	-4.23708	0.000337838	8.1794	6.82953e-05	A0A0F8AJR7	LARCR Protein phosphatase 1 regulatory subunit OS
	FerritinM	-2.05012	1.84448e-06	6	0.00123213	P49947	Ferritin, middle subunit		adgrl4	2.30329	0.00209761	1.79041	0.0491049	Q7SY09	Adhesion G protein-coupled receptor L4		BamA	11.3128	3.22472e-06	4	2.31745e-09	A0A0K2DV90	Outer membrane protein assembly factor BamA OS		KW89_RS14960	1.26514	0.607413	7.82916	0.00145301	A0A146T7W5	FUNHE Uncharacterized protein (Fragment) OS
	Hep	-2.45218	9.81692e-05	2	6.81888e-06	Q801Y3	Hepcidin-1		agmat	3.47547	0.0198669	3.79041	0.00348892	Q90XD2	Agmatinase, mitochondrial		KW89_RS14180	3.95564	0.0090766	3.9281	0.00399279	A0A0F8AJR7	LARCR Protein phosphatase 1 regulatory subunit OS		KW89_RS14200	1.29096	0.260878	7.76657	3.53004e-05	A0A0K2E0K3	PISSA Signal recognition particle protein OS
	HO	-2.59969	1.83004e-07	-2.31848	9.1086e-05	B5X7G8	Heme oxygenase		akr1d1	1.81651	0.00507222	2.11233	0.000192032	P51857	3-oxo-5-beta-steroid 4-dehydrogenase		KW89_RS15425	3.62233	0.00249304	3.84332	2.8172e-09	A0A1M6FBW7	9GAMM Uncharacterized protein OS		KW89_RS01320	2.19492	9.75949e-07	7.74476	5.23118e-05	A0A0K2DTP8	PISSA Polyribonucleotide nucleotidyltransferase OS
	IR2	-2.66282	3.53561e-10	-2.37193	0	F1QNR8	Iron-responsive element-binding protein 2		al3a2	2.40147	0.000229658	2.68118	5.65039e-06	Q5RF60	Fatty aldehyde dehydrogenase		KW89_RS07670	3.79925	0.00138982	3.76948	0.000260526	A0A0F8AJR7	LARCR Protein phosphatase 1 regulatory subunit OS		KW89_RS01760	-1.18564	0.646958	5.78301	9.65586e-09	A0A0K2DTY2	PISSA 50S ribosomal protein L6 OS
	Transf	-3.11073	5.14852e-10	2.2	0.000149078	Q1A749	Transferrin		alat2	2.93782	1.31756e-09	3.03833	1.02386e-10	Q6NYL5	Alanine aminotransferase 2-like		KW89_RS01775	-1.18564	0.721171	3.69679	0.00959486	A0A1E3GFL4	9GAMM 50S ribosomal protein L30 OS		KW89_RS07670	-1.006	0.9871	4.85282	5.71656e-06	A0A0F8AJR7	LARCR Protein phosphatase 1 regulatory subunit OS
	aamdc	-1.8831	0.00705793	-2.27973	0.00258499	Q502H1	Mth938 domain-containing protein		aldh6a1	5.10774	0.0319411	5.03199	0.000357673	Q9EQ20	Methylmalonate-semialdehyde dehydrogenase [acylating], mitochondrial		KW89_RS01795	1.51042	0.211486	3.68654	0.00421533	A0A0B8UVY0	30S ribosomal protein S11 OS		KW89_RS14720	-1.17723	0.441932	4.76837	1.68181e-06	A0A0K2E196	PISSA Uncharacterized protein OS
	abhd8	2.3393	0.0625318	2.47515	0.0443811	Q6AX59	Protein ABHD8		aldob	4.15355	0.00220167	4.49085	0.00293889	Q8JH71	Fructose-bisphosphate aldolase B		KW89_RS16315	1.62661	0.210715	3.66879	4.56854e-05	A0A0K2E2B9	Transposase OS		KW89_RS01350	3.05945	0.000399389	4.76115	2.78272e-06	A0A0K2DTQ2	PISSA 3-ketoacyl-ACP reductase OS
	ackr3	-3.46806	0.0656727	-3.27973	0.0711131	P25106	Atypical chemokine receptor 3		ankrd16	-2.01638	0.00222139	-2.37952	0.000398517	Q6P6B7	Ankyrin repeat domain-containing protein 16		KW89_RS08310	1.26514	0.856293	3.64251	0.00528591	A0A0K2DXA3	RNA-binding protein Hfq OS		KW89_RS03710	1.21092	0.410724	4.70723	9.10195e-48	A0A0K2DV24	PISSA Glutamyl-tRNA reductase OS
	add3	0.991372	0.341077	2.30523	0.00706678	Q9UEY8	Gamma-adducin		anxa3	2.15355	0.0184994	2.24984	0.00809089	O35639	Annexin A3		KW89_RS01730	1.44587	0.572702	3.64056	0.000574498	A0A0K2DTY1	30S ribosomal protein S17 OS		KW89_RS09010	-4.04994	5.96805e-09	4.26595	1.96396e-05	A0A0K2DXP0	PISSA Uncharacterized protein OS
	adi1	-2.24567	1.68604e-05	-1.05734	0.0104188	Q6PBX5	1,2-dihydroxy-3-keto-5-methylthiopentene dioxygenase		aplp2	1.89051	0.0034942	2.33473	9.31712e-07	Q06335	Amyloid-like protein 2		KW89_RS09185	-1.0539	0.837665	3.62744	0.000994655	A0A0K2DXT9	Lipoprotein OS		KW89_RS08975	-1.03716	0.464497	3.89045	0	A0A0K2DXP0	PISSA Uncharacterized protein OS
	adprhl2	-2.46806	0.00020664	-2.8647	6.8493e-05	Q66HT8	Poly(ADP-ribose) glycohydrolase ARH3		ar6p1	2.10774	2.32191e-07	1.99986	1.55328e-06	Q9JKW0	ADP-ribosylation factor-like protein 6-interacting protein 1		KW89_RS01740	1.32538	0.460889	3.60849	0.000732261	A0A095DT68	50S ribosomal protein L24 OS		KW89_RS15425	-1.03744	0.906925	3.80087	0.00847212	A0A1M6FBW7	9GAMM Uncharacterized protein OS
	alg9	-3.46806	0.00627918	-3.27973	0.00737236	Q8VDI9	Alpha-1,2-mannosyltransferase ALG9		arg2	1.22394	0.519822	2.39922	0.00326638	P78540	Arginase-2, mitochondrial		KW89_RS01635	1.14465	0.870235	3.60093	6.72795e-14	A0A0K2DTV5	50S ribosomal protein L1 OS		KW89_RS01755	1.28522	0.424969	3.79509	2.57137e-07	A0A095BUY5	PISSA 30S ribosomal protein S8 OS
	alkbh1	-0.883097	0.296304	-2.27973	0	Q13686	Nucleic acid dioxygenase ALKBH1		at233	2.06044	0.000181303	2.49085	1.84384e-07	Q9I9C3	Sodium/potassium-transporting ATPase subunit beta-233		KW89_RS00905	-1.01438	0.926965	3.60046	0.00443043	A0A095DN80	Thioredoxin OS		KW89_RS08140	1.62661	0.433108	3.78216	0.000737176	A0A0K2DXK3	PISSA Ribosome maturation factor RimM OS
	alkbh8	-0.59359	0.483559	-2.8647	9.17411e-06	A1A4L5	Alkylated DNA repair protein alkB homolog 8		atp6v0c	-1.5416	0.00394216	-2.04913	0.000160229	P27449	V-type proton ATPase 16 kDa proteolipid subunit		KW89_RS01765	1.49106	0.158599	3.59874	0.00171304	A0A0B8UFR0	50S ribosomal protein L18 OS		KW89_RS07665	1.11453	0.704607	3.35153	0.00455605	A0A0S7JWY3	9TELE YCX91 (Fragment) OS
	antithrombin	1.23238	0.157731	2.1797	0.00402387	P32261	Antithrombin-III		axl	2.15355	0.0805872	2.96033	0.000617904	Q00993	Tyrosine-protein kinase receptor UFO		KW89_RS01710	1.53624	0.585501	3.59853	1.83482e-17	A0A095BJ67	50S ribosomal protein L22 OS		KW89_RS11460	-1.04077	0.670825	2.89859	0.00462392	A0A0F8AJR7	LARCR Protein phosphatase 1 regulatory subunit OS
	aptx	-1.8831	0.0105463	-2.27973	0.00423239	P61800	Aprataxin		bclx	1.73851	0.22746	2.59776	0.00357787	O77737	Bcl-2-like protein 1		KW89_RS01790	1.24793	0.209438	3.59848	0.000995551	A0A0K2DTJ7	30S ribosomal protein S13 OS		KW89_RS14180	1.53624	0.485301	2.89859	0.00758395	A0A0F8AJR7	LARCR Protein phosphatase 1 regulatory subunit OS
	arfgef3	2.08653	0	2.89019	0.0285692	Q5TH69	Brefeldin A-inhibited guanine nucleotide-exchange protein 3		blvrb	-2.13276	1.91499e-21	-1.46113	4.64101e-13	P30043	Flavin reductase (NADPH)		rph	1.17002	0.407306	3.58242	0.00274662	A0A095BRW3	Ribonuclease PH OS		KW89_RS00940	1.50921	0.0316498	2.88227	6.27088e-14	A0A0F8AJR7	LARCR Protein phosphatase 1 regulatory subunit OS
	arhgap10	4.03974	0.000399389	4.59063	1.01621e-05	Q08DP6	Rho GTPase-activating protein 10		bnip3	-0.64482	0.668948	-2.53152	0.00423785	O55003	BCL2/adenovirus E1B 19 kDa protein-interacting protein 3		KW89_RS12165	-1.03157	0.893439	3.58171	3.80762e-05	A0A0K2DZG1	Transposase OS		KW89_RS14950	1.44587	0.354026	2.85282	0.00736636	A0A0F8AJR7	LARCR Protein phosphatase 1 regulatory subunit OS
	arhgef26	-2.14613	0.146335	-4.27973	0.0546172	Q96DR7	Rho guanine nucleotide exchange factor 26		c8g	2.9609	0.00185944	3.59776	3.56798e-06	P07360	Complement component C8 gamma chain		KW89_RS12390	1.12959	0.760867	3.58171	0.00278612	A0A0K2DZV7	Transposase OS		rplL	1.0844	0.888381	2.79824	0.00896979	A0A0K2DTH6	PISSA 50S ribosomal protein L7/L12 OS
	arrd3	0.309548	0.395577	-2.27973	0.0160902	Q0VCA2	Arrestin domain-containing protein 3		ca5a	2.11702	0.0723616	2.59776	0.00481645	Q9Y2D0	Carbonic anhydrase 5B, mitochondrial		KW89_RS01620	1.20489	0.735041	3.57549	0.0073468	A0A177W5U8	9GAMM Protein translocase subunit SecE OS		KW89_RS01795	1.26514	0.595778	2.79548	1.68097e-173	A0A0B8UVY0	PISSA 30S ribosomal protein S11 OS
	atf4	-2.46806	9.75949e-07	-1.65824	0.000110484	Q9ES19	Cyclic AMP-dependent transcription factor ATF-4		cahz	-2.59241	6.0565e-84	-3.41123	1.05124e-105	Q92051	Carbonic anhydrase		KW89_RS13810	1.50612	0.141351	3.5699	0.00250579	A0A0K2E0T2	Hydrolase, TatD family protein OS		KW89_RS08015	1.19285	0.642812	2.79282	3.79649e-06	A0A0K2DXL6	PISSA Membrane protein OS
	atp2b2	1.70187	0.29938	2.62716	0.0663908	Q01814	Plasma membrane calcium-transporting ATPase 2		cars	2.08428	0.000156261	2.37537	1.77879e-06	Q9ER72	Cysteine--tRNA ligase, cytoplasmic		KW89_RS13275	1.26514	0.562371	3.5699	5.92891e-07	A0A0K2E0K5	30S ribosomal protein S9 OS		KW89_RS01640	1.26514	0.785361	2.78247	0.000173855	A0A0K2DTH0	PISSA 50S ribosomal protein L10 OS
	atpaf1	2.1758	0.00493789	2.52762	0.000583804	Q1L987	ATP synthase mitochondrial F1 complex assembly factor 1		cb055	-1.73954	0.033432	-2.17307	0.00711141	Q6NV74	Uncharacterized protein KIAA1211-like		KW89_RS05235	1.26514	0.578023	3.56856	1.84949e-24	A0A0K2DVX1	Plasmid replication region DNA-binding domain protein OS		tuf	1.1605	0.263057	2.7737	5.09933e-06	A0A095BI74	PISSA Elongation factor Tu OS
	atrn	2.23238	0.00137538	2.82879	9.5021e-06	Q9WU60	Attractin		ccdc137	2.73851	0.000895303	2.63171	0.00166476	Q6PK04	Coiled-coil domain-containing protein 137		KW89_RS03105	1.26514	0.540751	3.56393	2.44249e-15	A0A0K2DU90	Bis(5'-nucleosyl)-tetraphosphatase, symmetrical OS		HtpG	-1.03744	0.90446	2.76837	0.00595564	A0A0K2DTH3	PISSA MATE efflux family protein OS
	axl	2.77987	2.35527e-09	2.72027	6.97327e-09	Q00993	Tyrosine-protein kinase receptor UFO		ccdc58	2.61298	0.0857491	3.18272	0.0061258	B5X9S3	Coiled-coil domain-containing protein 58		KW89_RS11565	1.26514	0.812918	3.5621	0.00576383	A0A0K2DZ60	LD-carboxypeptidase family protein OS		KW89_RS16530	-1.1066	0.894309	2.74816	1.53639e-09	A0A0K2E2K5	PISSA Uncharacterized protein OS
	bcl6	1.99137	0.0686461	2.52762	6.98416e-05	Q5ZM39	B-cell lymphoma 6 protein homolog		cd2b2	-3.16838	5.2663e-05	-2.94656	7.6037e-05	O95400	CD2 antigen cytoplasmic tail-binding protein 2		KW89_RS08195	1.32538	0.483093	3.55812	0.00785397	A0A0K2DX78	Biopolymer transport ExbD/TolR family protein OS		KW89_RS00935	-1.06887	0.608713	2.31896	4.26991e-05	A0A0S7JWY3	9TELE YCX91 (Fragment) OS
	bmi1a	2.38992	0.00838499	2.62716	0.00269034	Q32KX7	Polycomb complex protein BMI-1		cdk6	1.47547	0.396032	3.03833	5.1509e-06	Q64261	Cyclin-dependent kinase 6		KW89_RS01375	-1.1066	0.913993	3.55186	0.000551389	A0A0K2DTQ8	TPR repeat family protein OS		KW89_RS11185	1.17477	0.514099	2.29246	0.00702822	A0A146T7W5	FUNHE Uncharacterized protein (Fragment) OS
	bri3bp	2.14665	0.00466165	3.33498	1.52498e-07	Q8BXV2	BRI3-binding protein		cecr1	2.35518	0.0059099	1.99204	0.0398271	P58781	Adenosine deaminase 2-A		KW89_RS03400	3.58038	0.00838499	3.54579	0.00483118	A0A0K2DUU4	Uncharacterized protein OS		KW89_RS08935	-4.04994	0.00466165	2.28941	9.57372e-18	A0A0K2DXP0	PISSA Uncharacterized protein OS
	c209e	-2.46806	5.96805e-09	-2.10981	9.19891e-08	Q91ZW7	CD209 antigen-like protein E		ci023	-2.20902	0.000251196	-1.29206	0.0218823	Q8N5L8	Ribonuclease P protein subunit p25-like protein		sucA	1.44587	0.268058	3.53797	0.00619018	A0A0K2E025	2-oxoglutarate dehydrogenase OS		KW89_RS07650	1.32538	0.100597	2.28553	0.000189153	A0A146T7W5	FUNHE Uncharacterized protein (Fragment) OS
	caco1	-2.46806	0.0264299	-2.27973	0.0332583	A2BGD5	Calcium-binding and coiled-coil domain-containing protein 1		clasrp	-2.38702	0.00293939	-1.12213	0.156014	Q8N2M8	CLK4-associating serine/arginine rich protein		KW89_RS03690	1.44587	0.548631	3.53759	0.00190156	A0A0K2DUN3	Ribose-phosphate pyrophosphokinase OS		KW89_RS11470	-1.13497	0.770001	2.27741	7.95945e-05	A0A146T7W5	FUNHE Uncharacterized protein (Fragment) OS
	call4	-3.46806	0.000337838	-3.27973	0.000440567	Q3T0E8	Calmodulin-like protein 4		cldx	3.85399	0.000261367	3.79041	0.00033532	Q6DHP1	Claudin-7-A		KW89_RS01805	-1.17576	0.715853	3.52971	0.000140632	A0A095BQ08	DNA-directed RNA polymerase subunit alpha OS		gatB	2.10327	0.00493789	1.76406	0.597055	A0A0K2DU80	PISSA Aspartyl/glutamyl-tRNA(Asn/Gln) amidotransferase subunit B OS
	cars	2.80496	6.07729e-11	3.45723	0	Q9ER72	Cysteine--tRNA ligase, cytoplasmic		clm7	-4.01638	0.00690532	-2.37952	0.0400267	A8K4G0	CMRF35-like molecule 7		KW89_RS14855	3.55988	0.00762136	3.52604	0.0021482	A0A0K2E0W2	Outer membrane beta-barrel domain protein OS		KW89_RS11955	3.18382	5.17714e-05	0.686341	0.0863824	A0A0K2DZW0	PISSA Aconitate hydratase OS
	cbpa1	2.34444	0	-2.79431	2.15659e-07	P15085	Carboxypeptidase A1		cog6	2.40147	0.00128593	2.43426	0.000760468	Q9Y2V7	Conserved oligomeric Golgi complex subunit 6		KW89_RS05915	1.25008	0.0972986	3.52157	9.35897e-05	A0A0K2DVW2	Chorismate mutase OS		KW89_RS11465	-1.1066	0.912677	-2.35248	2.27869e-06	A0A0S7JWY3	9TELE YCX91 (Fragment) OS
	cbpa2	2.66122	1.90248e-08	-2.27973	0.0388774	Q504N0	Carboxypeptidase A2		crym	1.65605	0.405174	2.9868	0.00142899	Q9QYU4	Ketimine reductase mu-crystallin		KW89_RS03410	3.55621	0.00015683	3.52104	7.81906e-10	A0A0K2DUG3	Phosphate acyltransferase OS		KW89_RS00920	4.0986	0.00383117	-2.35351	1.01394e-08	A0A146T7W5	FUNHE Uncharacterized protein (Fragment) OS
	cbpb1	2.92426	0	-4.8647	3.56267e-06	P19223	Carboxypeptidase B		cxl10	2.06044	0.0350846	2.37537	0.00409581	Q8MIZ1	C-X-C motif chemokine 10		KW89_RS15720	1.14465	0.784177	3.51893	0.00164486	A0A0K2E1E1	Transcriptional regulator family protein OS		KW89_RS14955	1.17477	0.742507	-2.35655	0.000834465	A0A0S7JWY3	9TELE YCX91 (Fragment) OS
	cbx6	-1.08955	0.235457	-2.60166	0.00572311	Q9DBY5	Chromobox protein homolog 6		cyfip1	2.73851	7.1184e-06	2.20544	0.00188171	Q90YM8	Cytoplasmic FMR1-interacting protein 1 homolog		KW89_RS03860	1.62661	0.509286	3.51684	1.23872e-08	A0A0K2DV48	UDP-3-O-acylglucosamine N-acyltransferase OS		KW89_RS13095	1.56636	0.284904	-2.7474	6.50552e-07	A0A0K2E0B5	PISSA Threonine--tRNA ligase OS
	ccd49	-3.63798	3.84826e-06	-2.27973	0.000159966	Q9DBF7	Pre-mRNA-splicing factor CWC25 homolog		cyp1a	2.15355	0.00255713	2.44862	0.000107525	Q92110	Cytochrome P450 1A1		KW89_RS01760	-1.14476	0.789846	3.51376	2.06285e-10	A0A0K2DTY2	50S ribosomal protein L6 OS		KW89_RS09685	-1.10075	0.279545	-2.74793	0.00181237	A0A0K2DYI5	PISSA Chaperone protein HtpG OS
	ccdc137	2.43883	0.00144159	2.36412	0.00225193	Q6PK04	Coiled-coil domain-containing protein 137		dctn5	-2.16838	0.00220181	-1.53152	0.0214392	Q9BTE1	Dynactin subunit 5		KW89_RS10955	1.18983	0.656682	3.51273	0.00178331	A0A0K2DYU8	Orotate phosphoribosyltransferase OS		KW89_RS11180	4.01091	0.00020664	-3.3127	8.2324e-09	A0A0S7JWY3	9TELE YCX91 (Fragment) OS
	ccdc174	-3.05302	0.0220623	-2.27973	0.0463366	Q5ZIH9	Coiled-coil domain-containing protein 174		dcup	-2.35742	1.37501e-08	-2.39863	7.26359e-09	Q9PTS2	Uroporphyrinogen decarboxylase		KW89_RS09815	-1.06299	0.791461	3.48733	0.00257553	A0A0K2DYL1	NAD-binding domain of 6-phosphogluconate dehydrogenase family protein OS		KW89_RS14185	4.01091	0.00462089	-5.30781	0.00117392	A0A0S7JWY3	9TELE YCX91 (Fragment) OS
	ccr3	2.08653	0.00133354	2.94909	2.57487e-07	P32246	C-C chemokine receptor type 1		ddrgk1	-2.70443	4.34368e-07	-2.16068	9.51348e-06	Q6P0E5	DDRGK domain-containing protein 1		KW89_RS01800	1.62661	0.506008	3.48726	0.00866822	A0A0K2DU29	30S ribosomal protein S4 OS		KW89_RS14190	4.06534	1.68604e-05	-5.38438	0.00201587	A0A146T7W5	FUNHE Uncharacterized protein (Fragment) OS
	ccz1	2.57633	0.0114046	2.92972	0.0024252	Q803R2	Vacuolar fusion protein CCZ1 homolog		dema	-3.75334	2.06729e-09	-5.11648	6.18491e-11	Q08495	Dematin		KW89_RS01520	1.12055	0.866031	3.48688	6.98457e-05	A0A0K2DTT6	Protein GrpE OS		KW89_RS06605	3.72826	0.00627918	-7.42335	4.24271e-08	A0A0K2DWA7	PISSA Leucine rich repeat protein OS
	cd226	3.0555	0.000296804	3.30523	4.78789e-05	O18906	CD226 antigen		dnm2	-2.32038	0.00120319	-1.53152	0.0210019	A6H7I5	Dynamin-2		rplD	1.09445	0.64349	3.48688	0.000222133	A0A095CPK9	50S ribosomal protein L4 OS		rplI	3.93997	0.00540645	-11.4871	0.00304444	A0A0K2DWB3	PISSA 50S ribosomal protein L9 OS
	cd2b2	-4.46806	1.1335e-10	-3.27973	3.70289e-09	O95400	CD2 antigen cytoplasmic tail-binding protein 2		dpoe4	2.06044	0.00728154	1.49085	0.139133	Q9CQ36	DNA polymerase epsilon subunit 4		sspA	1.26514	0.488029	3.48432	1.89212e-05	A0A0K2E0M7	Stringent starvation protein A OS
	cd40l	-2.8831	0.000376971	-1.69477	0.00810338	O97605	CD40 ligand		dr1	1.9609	0.338249	3.24984	0.00184785	Q01658	Protein Dr1		KW89_RS04760	1.21996	0.616405	3.48154	2.28114e-08	A0A0K2DVR3	AhpC/TSA family protein OS
	cdcp1	-3.05302	0.0787631	-2.8647	0.0869809	Q9H5V8	CUB domain-containing protein 1		eif2b5	2.80562	1.32989e-05	2.40932	0.00076417	P47823	Translation initiation factor eIF-2B subunit epsilon		KW89_RS09570	1.32538	0.583445	3.47633	0.00632743	A0A0K2DYH8	Glutaredoxin family protein OS
	cdk5rap3	-2.60556	2.19909e-06	-1.56924	0.000456551	Q9JLH7	CDK5 regulatory subunit-associated protein 3		eif6	3.54586	0.000490834	3.96033	8.59912e-06	Q6ZM19	Eukaryotic translation initiation factor 6		KW89_RS02410	1.33743	0.492942	3.31845	3.73237e-12	A0A0K2DUA8	Pyruvate kinase OS
	cenpf	1.15643	0.345415	2.6431	0.0071739	P49454	Centromere protein F		enpp6	3.98644	7.04051e-06	4.61059	7.96318e-10	Q5BKW7	Ectonucleotide pyrophosphatase/phosphodiesterase family member 6		KW89_RS05810	-1.1066	0.814169	3.31168	6.70839e-08	A0A0K2DVT9	MFS transporter, sugar porter family protein OS
	cep63	-2.46806	0.000230356	-2.27973	0.0155252	Q6PGZ0	Centrosomal protein of 63 kDa		eomes	-3.16838	0.00443071	-2.53152	0.0109196	P79944	Eomesodermin		KW89_RS08335	1.17477	0.784389	3.30384	0.00663867	A0A0K2DXA8	SH3 domain of the SH3b1 type family protein OS
	cercam	-3.78999	0.00942935	-2.60166	0.0249179	Q6NVG7	Procollagen galactosyltransferase 2		exosc6	2.15355	0.00687916	2.6973	3.18228e-05	Q6P0I8	Exosome complex component MTR3		KW89_RS16090	1.26514	0.744337	3.26593	0.000932123	A0A0B8UVQ6	Regulatory protein RecX OS
	chsy3	2.0555	0.0788894	2.30523	0.0409295	Q70JA7	Chondroitin sulfate synthase 3		fabp3	-2.43142	0.000606501	-2.79456	0.000137493	O13008	Fatty acid-binding protein, heart		KW89_RS04310	1.22899	0.58377	3.2657	3.16062e-05	A0A0K2DUZ1	Peptidylprolyl isomerase OS
	cideb	-2.8831	0.000602979	-2.69477	0.000875701	O70303	Cell death activator CIDE-B		fam180a	2.67711	9.43446e-05	1.54529	0.000695881	Q6UWF9	Protein FAM180A		KW89_RS04875	1.62661	0.386512	3.26489	0.00542587	A0A0K2DVP6	RNA polymerase sigma factor RpoD OS
	cirbp	-2.21924	1.20971e-62	-1.86894	1.96613e-51	Q14011	Cold-inducible RNA-binding protein		fam46c	1.85399	0.11154	2.345	0.00785882	Q7ZUP1	Putative nucleotidyltransferase FAM46C		KW89_RS05255	-1.1066	0.879498	3.20063	0.000474304	A0A0K2DW09	Ribonuclease E OS
	cldn12	-3.20502	0.000230356	-3.60166	0.000124942	P56749	Claudin-12 >gi|75041747|sp|Q5R9K1.1|CLD12_PONAB RecName: Full		fkbp5	1.37594	0.0909597	2.0128	0.000456852	Q13451	Peptidyl-prolyl cis-trans isomerase FKBP5		KW89_RS11955	1.1567	0.718408	3.20029	0.000459539	A0A0K2DZW0	Aconitate hydratase OS
	cmc2	-0.146131	0.841335	-2.27973	1.83004e-07	Q6DHJ6	COX assembly mitochondrial protein 2 homolog		frg1	-4.65381	2.53888e-06	-1.84702	0.00399149	O73747	Protein FRG1		KW89_RS08365	3.23642	2.67085e-05	3.19239	0.00542718	A0A0K2DXQ1	Alanine--tRNA ligase OS
	cmpk2	2.99137	0.000123154	2.52762	0.00246254	Q3U5Q7	UMP-CMP kinase 2, mitochondrial		ftcd	2.15355	4.09152e-05	2.91694	7.15872e-12	Q9YH58	Formimidoyltransferase-cyclodeaminase		KW89_RS12380	1.32969	0.431941	3.18996	0.0065908	A0A0K2E060	Phosphoenolpyruvate carboxylase OS
	cnn1	2.23238	0.000881501	3.21212	3.06171e-08	Q08091	Calponin-1		gamt	5.7234	0.000290941	6.08503	9.21899e-05	Q71N41	Guanidinoacetate N-methyltransferase		KW89_RS04750	-1.18037	0.682662	3.09971	1.14085e-09	A0A0K2DV60	Bifunctional protein PutA OS
	cnpy4	-2.07811	8.83988e-22	-1.63521	1.69998e-16	Q2L6K8	Protein canopy 4		ganab	1.59095	0.0519747	2.07581	0.0010629	Q4R4N7	Neutral alpha-glucosidase AB		KW89_RS01655	3.28196	1.67595e-08	3.07783	1.09411e-07	A0A0K2DTW7	DNA-directed RNA polymerase subunit beta' OS
	copg2	2.36483	5.18084e-05	2.651	2.21464e-06	Q9PUE4	Coatomer subunit gamma-2		gata1	-2.49853	1.30276e-06	-2.76213	2.13694e-07	P23773	GATA-binding factor 3		IcmW	-6.69066	9.48122e-05	3	0.00963632	A0A0K2DXS4	Type IV secretion system protein IcmW OS
	cp033	-2.46806	0.0621151	-2.27973	0.0735994	Q9BV90	U11/U12 small nuclear ribonucleoprotein 25 kDa protein		gcp	2.21244	0.0426194	2.66488	0.00241493	Q5RHZ6	Probable tRNA N6-adenosine threonylcarbamoyltransferase		KW89_RS09010	1.39026	0.263863	2.08485	0.00274906	A0A0K2DXP0	Uncharacterized protein OS
	crcp	2.45477	4.49732e-07	2.95548	5.93121e-11	Q8VHM6	DNA-directed RNA polymerase III subunit RPC9		gfpt1	1.37594	0.138832	2.13144	0.000483309	Q06210	Glutamine--fructose-6-phosphate aminotransferase [isomerizing] 1		KW89_RS08975	1.11221	0.66865	0.233497	0.515759	A0A0K2DXP0	Uncharacterized protein OS
	cssa06h1orf115	-4.05302	0.00349177	-3.8647	0.00393592	Q9H7X2	Uncharacterized protein C1orf115		ggt1	2.99485	9.87457e-06	3.08809	2.23559e-06	P19440	Glutathione hydrolase 1 proenzyme		KW89_RS08935	1.55431	0.23777	0.155781	0.741651	A0A0K2DXP0	Uncharacterized protein OS
	cssa12h12orf10	-2.00863	0.000228954	-1.27973	0.00669266	Q58DG1	UPF0160 protein MYG1, mitochondrial		ggt5	2.30946	0.00434611	2.12793	4.00295e-13	Q9QWE9	Glutathione hydrolase 5 proenzyme		KW89_RS00940	3.79925	1.31663e-06	-1.0709	0.885605	A0A0F8AJR7	LARCR Protein phosphatase 1 regulatory subunit OS
	cstf2	-1.00863	0.227072	-2.27973	1.76066e-60	Q8HXM1	Cleavage stimulation factor subunit 2		glud1	2.17345	2.01541e-07	1.73942	0.000241155	P00367	Glutamate dehydrogenase 1, mitochondrial		KW89_RS01725	3.71316	7.65167e-06	1.30129	0.47279	A0A095BI80	50S ribosomal protein L29 OS
	ctdspl	2.1169	0.0743538	3.1797	0.00169441	Q9PTJ6	CTD small phosphatase-like protein		gnds	-2.89085	2.36191e-16	-2.79456	6.19304e-16	Q03386	Ral guanine nucleotide dissociation stimulator		rpsP	3.67989	0.000131861	-1.0539	0.939195	A0A095DPC2	30S ribosomal protein S16 OS
	ctrl	3.1613	2.22045e-16	-2.27973	0.0176379	P40313	Chymotrypsin-like protease CTRL-1		gp177	2.13337	0.00247112	1.62048	0.062494	Q5ZLR1	Protein wntless homolog		KW89_RS01770	3.67778	1.03098e-05	1.35551	0.512447	A0A095BLG0	30S ribosomal protein S5 OS
	ctsc	-3.46806	6.07729e-11	-3.27973	0.0124604	P53634	Dipeptidyl peptidase 1		gpatch4	-2.50942	0.00584421	-1.2876	0.137647	Q4V842	G patch domain-containing protein 4		rplW	3.64982	6.98044e-07	1.35551	0.630115	A0A095BLE9	50S ribosomal protein L23 OS
	cwf19l2	-2.46806	0.0072119	-2.27973	0.00996938	Q3LSS0	CWF19-like protein 2		gpnmb	3.67711	1.18641e-05	3.31397	0.00029764	Q90372	Protein QNR-71		KW89_RS08130	3.6233	0.00159375	-1.006	0.976597	A0A0K2DXP3	50S ribosomal protein L19 OS
	dcam	0.47054	0.66117	2.0895	3.26856e-11	P79888	S-adenosylmethionine decarboxylase proenzyme		gpt2	2.43895	0.00883651	2.345	0.0123033	Q8TD30	Alanine aminotransferase 2		KW89_RS10315	3.61898	8.11804e-06	-1.1066	0.84456	A0A095BCZ2	Two-component transcriptional regulatory family protein OS
	ddit4l	-0.631558	0.273223	-3.27973	0.00353635	Q8VD50	DNA damage-inducible transcript 4-like protein		gstt2b	3.15355	0.00459585	3.31397	0.00131496	Q99L20	Glutathione S-transferase theta-3		KW89_RS05990	3.60658	0.00140588	1.65243	0.182232	A0A095CLJ5	Bacterial DNA-binding family protein OS
	ddrgk1	-3.14613	5.16887e-07	-1.57929	0.000585022	Q6P0E5	DDRGK domain-containing protein 1		gtf3c5	3.47547	0.0168426	3.64839	0.00594995	Q9Y5Q8	General transcription factor 3C polypeptide 5		KW89_RS01755	3.60261	0.000513923	-1.1066	0.846532	A0A095BUY5	30S ribosomal protein S8 OS
	dgcr6	-0.731094	0.230715	-2.27973	0.00578847	O73770	Protein DGCR6		hal	4.15355	0.00422671	4.59776	0.000203713	P21213	Histidine ammonia-lyase		KW89_RS01810	3.60001	1.66855e-13	1.67179	0.284521	A0A0K2DTZ3	50S ribosomal protein L17 OS
	dnajc12	-0.146131	0.811338	-2.27973	0.000299592	Q925T0	DnaJ homolog subfamily C member 12		hdlbp	2.1258	2.00904e-10	2.33355	0.0037678	Q00341	Vigilin		KW89_RS02280	3.58155	3.35956e-05	-1.1066	0.800662	A0A0K2DUB9	Peptidyl-prolyl cis-trans isomerase OS
	dnjc8	-2.33056	7.99797e-07	-1.69477	4.61646e-05	O75937	DnaJ homolog subfamily C member 8		hn1	-0.846453	0.399745	-3.20959	0.000345777	A8APU7	Urease accessory protein UreD		KW89_RS06095	3.57921	0.00235502	-1.1066	0.86517	A0A0K2DVZ4	GTPase Era OS
	e2ig5	-2.57497	6.53413e-06	-1.50212	0.00112895	A3KP48	Protein FAM162B		hoga1	3.67711	0.0105773	3.99986	0.00150294	Q6NY77	4-hydroxy-2-oxoglutarate aldolase, mitochondrial		KW89_RS03865	3.5747	0.00117475	1.26514	0.749557	A0A0K2DUR3	3-hydroxyacyl-[acyl-carrier-protein] dehydratase FabZ OS
	ecop	-2.46806	0.000243602	-1.43174	0.00890473	Q96AW1	Vesicular, overexpressed in cancer, prosurvival protein 1		hrsp12	2.40147	1.31048e-08	1.59776	0.0032456	Q3T114	2-iminobutanoate/2-iminopropanoate deaminase		KW89_RS08740	3.5747	0.00095269	1.35551	0.560977	A0A095BCC8	Ferritin-like domain protein OS
	edc4	1.43883	0.110851	2.20139	0.00632505	Q1LUT1	Enhancer of mRNA-decapping protein 4		htf4	-3.43142	1.75815e-05	0	2.21588e-07	Q99081	Transcription factor 12		KW89_RS12300	3.56738	0.000143837	-1.1066	0.724023	A0A0K2DZI6	Biotin synthase OS
	efhd1	-4.78999	3.49332e-05	-2.0167	0.00321226	Q96C19	EF-hand domain-containing protein D2		hyi	1.9609	0.0180019	2.29291	0.00116089	Q7T3H9	Putative hydroxypyruvate isomerase		KW89_RS15505	3.5604	1.58185e-17	-1.1066	0.919053	A0A0K2E193	Integrase OS
	elob	2.1758	0.000158823	2.30523	4.53646e-05	P62870	Elongin-B		igfbp6	2.85399	0.000907026	2.49085	0.00899854	P47880	Insulin-like growth factor-binding protein 6		KW89_RS04230	3.55725	0.000230133	1.14697	0.399905	A0A0K2DVG3	Uncharacterized protein OS
	endou	3.66808	0	-3.8647	0.00330945	Q9PTU6	Poly(U)-specific endoribonuclease		igfbprp1	2.61298	0.000193842	2.91969	3.87744e-06	Q61581	Insulin-like growth factor-binding protein 7		hemE	3.5501	0.00263051	1.26514	0.808713	A0A095BRM0	Uroporphyrinogen decarboxylase OS
	epb41	-1.14613	0.282917	-3.27973	0.000424616	P11171	Protein 4.1		in35	1.83804	0.00645668	2.19251	0.000145979	Q9D8C4	Interferon-induced 35 kDa protein homolog		KW89_RS10345	3.54465	7.88453e-06	-1.16484	0.810694	A0A0K2DYF0	Fusaric acid resistance family protein OS
	epd1	-3.46806	7.93641e-05	-1.46806	0.42379	P28770	Ependymin-1		isoc1	2.38621	0.00161018	2.11233	0.00980102	B5X0W9	Isochorismatase domain-containing protein 1		KW89_RS01930	3.54319	0.00187046	1.40335	0.0909758	A0A0K2DU51	Sporulation related domain protein OS
	epha4	-3.46806	0.0595595	-3.27973	0.064704	Q07496	Ephrin type-A receptor 4		itgav	2.27554	1.89819e-05	1.75823	0.00520042	P26008	Integrin alpha-V		KW89_RS02860	3.54174	7.53354e-05	-1.1066	0.784977	A0A0K2DU47	Papain cysteine protease family protein OS
	epn1	1.23238	0.341215	2.1797	0.0526534	O88339	Epsin-1		kdm8	3.61298	0.00292164	3.11233	0.0268637	B5XF11	Lysine-specific demethylase 8		KW89_RS14825	3.53279	8.49797e-15	-1.03744	0.951079	A0A095E253	Membrane protein OS
	exosc3	-2.20502	0.000382115	-1.79431	0.00170467	Q3T0E1	Exosome complex component RRP40		LOC100136354	-2.40588	7.82021e-147	-2.06275	7.65875e-124	O57561	60S ribosomal protein L18a		tuf	3.52959	7.10094e-06	1.26514	0.637506	A0A095BI74	Elongation factor Tu OS
	f8a1	-2.46806	5.18084e-05	-2.27973	0.0160902	P23610	Factor VIII intron 22 protein		LOC100136435	1.73851	0.349711	2.96033	0.00174287	P81018	Ladderlectin		KW89_RS10935	3.52643	5.58239e-09	1.23228	0.494235	A0A0K2DYS5	Group II intron reverse transcriptase/maturase OS
	fam173a	-0.982633	0.069087	-2.0167	0.00232778	Q9BQD7	Protein FAM173A		LOC100136438	-2.47094	1.10435e-06	-2.83408	9.83369e-08	Q7T070	Ammonium transporter Rh type B		KW89_RS03435	3.5259	8.46041e-05	1.33172	0.329541	A0A0K2DUG4	3-oxoacyl-[acyl-carrier-protein] synthase 2 OS
	fam185a	-2.95349	0.000913417	-1.91716	0.00817092	Q8N0U4	Protein FAM185A		LOC100136439	3.24101	1.34205e-13	3.99986	2.962e-08	Q29RS5	Retinoic acid receptor responder protein 2		KW89_RS15650	3.52201	0.000190356	1.3781	0.474061	A0A0K2E1Z3	Phage portal protein, HK97 family OS
	fam213b	-2.14613	0.00262198	-2.69477	0.0007069	B5X9L9	Prostamide/prostaglandin F synthase		LOC100136448	2.12317	0.000594134	1.93336	0.00294233	Q8HY12	C-type lectin domain family 4 member M		KW89_RS03595	3.51343	1.86474e-06	1.14697	0.239402	A0A0K2DUY5	Glycosyl hydrolase family 1 OS
	fanca	1.23238	0.433007	2.62716	0.00372183	O15360	Fanconi anemia group A protein		LOC100136451	-1.52453	0.0336958	-2.62463	0.000527155	P01630	Ig kappa chain V-II region 7S34.1		KW89_RS14720	3.51262	0.00335454	1.0844	0.899802	A0A0K2E196	Uncharacterized protein OS
	fbln1	1.19491	0.0474284	-3.27973	0.0925585	Q8MJJ9	Fibulin-1		LOC100136505	3.40147	0.000627258	3.79041	1.47695e-05	A0MT11	Golgi to ER traffic protein 4 homolog		KW89_RS16240	3.50359	0.00150661	-1.17576	0.0365425	A0A095BEP2	Fic/DOC family protein OS
	fbn2	2.43883	0.225157	3.47515	0.0433149	Q61555	Fibrillin-2		LOC100136511	-1.10949	0.0954762	-2.20959	0.000563567	Q8HYQ2	C-C motif chemokine 4		KW89_RS11135	3.48721	3.88784e-05	-1.07586	0.833238	A0A0K2DZD0	Phosphoadenosine phosphosulfate reductase family protein OS
	fbxo15	2.53194	0.00244202	2.67446	0.00107837	Q9GKV7	F-box only protein 15		LOC100136541	2.38621	1.0176e-13	2.99204	4.14958e-07	P62972	Polyubiquitin		KW89_RS04355	3.48697	5.79995e-10	1.26514	0.787901	A0A0K2DUZ5	D-alanyl-D-alanine carboxypeptidase OS
	fbxo3	2.28683	0.00804727	2.57825	0.00181578	Q9UK99	F-box only protein 3		LOC100136576	-2.29447	1.93356e-07	-3.48002	0.000258557	Q91473	Hemoglobin subunit beta		KW89_RS01700	3.48257	2.24985e-11	1.44587	0.433326	A0A0K2DU09	50S ribosomal protein L2 OS
	fgf13	-4.78999	5.24969e-05	-4.60166	5.98695e-05	P70377	Fibroblast growth factor 13		LOC100194566	-3.65381	6.08407e-05	-3.27998	0.00010237	Q969Q1	E3 ubiquitin-protein ligase TRIM63		KW89_RS12385	3.48257	2.20607e-10	-1.006	0.9916	A0A0K2E043	Sucrose-6F-phosphate phosphohydrolase family protein OS
	fibcd1	0.701866	0.597055	2.36412	7.63904e-05	Q0P4P2	Fibrinogen C domain-containing protein 1		LOC100194624	1.89051	0.0942952	2.52737	0.00207086	B5DGM7	Fructose-bisphosphate aldolase A		KW89_RS14235	3.47987	0.00582756	1.18904	0.525891	A0A0K2E141	Lipoprotein OS
	frmd3	-2.46806	0.116567	-3.27973	0.0754278	Q0P4Q4	FERM domain-containing protein 3		LOC100194711	-2.12656	7.74079e-23	-1.77349	2.84799e-18	Q3SZC6	Acidic leucine-rich nuclear phosphoprotein 32 family member B		KW89_RS03390	3.31157	0.00215344	1.59648	0.0143428	A0A0K2DUY1	Poly(R)-hydroxyalkanoic acid synthase, class I family protein OS
	fsd2	-1.33056	0.0390789	-2.27973	0.00341034	A1L4K1	Fibronectin type III and SPRY domain-containing protein 2		LOC100195029	-3.49031	0.000566168	-2.85345	0.00155178	Q8BKU8	Transmembrane protein 87B		ligA	3.28861	0.00829449	1.09392	0.806114	A0A0K2DW17	DNA ligase OS
	fxyd5b	2.19491	1.57527e-09	2.70516	1.11022e-15	Q5NKV4	Intercellular adhesion molecule 1		LOC100196283	3.24101	0.000163661	1.96033	0.166661	Q96JC1	Vam6/Vps39-like protein		KW89_RS01320	3.27519	0.00675883	-1.1066	0.88394	A0A0K2DTP8	Polyribonucleotide nucleotidyltransferase OS
	gamt	-0.298134	0.618933	-3.27973	0.00218351	Q71N41	Guanidinoacetate N-methyltransferase		LOC100196543	-3.16838	0.00101843	-3.04609	0.00103169	O54698	Equilibrative nucleoside transporter 1		relA	3.27224	0.00808071	-1.02939	0.942915	A0A0K2DVB8	(P)ppGpp synthetase OS
	gfpt1	2.99137	0.00638137	3.98705	2.16022e-05	Q06210	Glutamine--fructose-6-phosphate aminotransferase [isomerizing] 1		LOC100380659	2.43062	1.86535e-08	2.74365	5.73803e-12	A0A0R4IBK5	E3 ubiquitin-protein ligase rnf213-alpha		KW89_RS14710	3.19911	0.000220253	1.0844	0.954079	A0A0K2E1H3	MMPL family protein OS
	ggnbp2	0.991372	0.389849	2.24383	0.00182485	Q6GVH4	Gametogenetin-binding protein 2		LOC100380672	-2.01281	3.26133e-06	-2.06045	1.67815e-06	P52756	RNA-binding protein 5		KW89_RS14955	1.26514	0.829688	-0.0154203	0.817353	A0A0S7JWY3	9TELE YCX91 (Fragment) OS
	gnds	-4.78999	6.44712e-43	-2.92359	2.54489e-32	Q03386	Ral guanine nucleotide dissociation stimulator		LOC100380709	-1.93392	0.000352697	-2.18158	1.05124e-105	Q5R5X0	Pinin		KW89_RS07665	-1.15471	0.337694	-0.052363	0.640287	A0A0S7JWY3	9TELE YCX91 (Fragment) OS
	gpatch11	-3.46806	0.00713651	-3.27973	0.00834119	Q6DGZ0	G patch domain-containing protein 11		LOC100380730	-2.15961	0.000314183	-2.31922	0.000112622	P81436	UDP-N-acetylglucosamine--peptide N-acetylglucosaminyltransferase 110 kDa subunit		KW89_RS11470	1.60079	0.348159	-0.0705035	0.88272	A0A146T7W5	FUNHE Uncharacterized protein (Fragment) OS
	gpr84	2.0555	0.0516196	3.14653	0.00045963	Q2KI97	G-protein coupled receptor 84		LOC100380784	2.41367	0.00358762	2.37149	0.00385053	P98160	Basement membrane-specific heparan sulfate proteoglycan core protein		KW89_RS00935	1.67179	0.157151	-0.080778	0.0848324	A0A0S7JWY3	9TELE YCX91 (Fragment) OS
	gtf2e1	-1.8831	0.0659455	-2.27973	1.85056e-08	A6QLI8	General transcription factor IIE subunit 1		LOC100380859	-2.54012	8.7898e-29	-3.35643	9.99569e-37	P32847	Band 3 anion exchange protein		KW89_RS11180	1.10394	0.60874	-0.0902362	0.813013	A0A0S7JWY3	9TELE YCX91 (Fragment) OS
	gtf3c1	2.38992	0.0487659	2.36412	0.0521397	Q12789	General transcription factor 3C polypeptide 1		LOC106560263	3.32347	0.00234742	2.96033	0.0140014	Q16585	Beta-sarcoglycan		KW89_RS14190	1.25008	0.464207	-0.0944619	0.428346	A0A146T7W5	FUNHE Uncharacterized protein (Fragment) OS
	heatr5a	3.38992	0.0137934	4.00567	0.00133192	Q8JFV4	HEAT repeat-containing protein 5A		LOC106560521	2.5111	2.94235e-10	2.97032	6.46651e-05	Q9D903	Probable rRNA-processing protein EBP2		KW89_RS14185	1.59648	0.126426	-0.099955	0.468692	A0A0S7JWY3	9TELE YCX91 (Fragment) OS
	herp2	-2.8831	1.96119e-14	-2.9578	1.01753e-14	Q6NYI0	Homocysteine-responsive endoplasmic reticulum-resident ubiquitin-like domain member 2 protein		LOC106560648	2.37594	5.47032e-07	2.13618	2.14115e-05	Q01102	P-selectin		GroEL	-7.74951	0.00171764	-0.17197	0.819642	A0A0K2E1B1	60 kDa chaperonin OS
	hmcn1	2.49541	6.42249e-05	2.74707	4.95158e-06	Q96RW7	Hemicentin-1		LOC106560653	1.32347	0.53185	2.6973	0.00157077	P18337	L-selectin		KW89_RS11175	-4.02637	0.00550264	-0.256892	0.883508	A0A0F8AJR7	LARCR Protein phosphatase 1 regulatory subunit OS
	hn1	-3.05302	9.67205e-09	-2.27973	5.96853e-07	A8APU7	Urease accessory protein UreD		LOC106560665	3.19794	0.000543237	3.49085	2.91903e-05	Q05086	Ubiquitin-protein ligase E3A		gltA	-7.69499	0.000220989	-0.258882	0.824043	A0A0K2E030	Citrate synthase OS
	hnrll	1.1169	0.395779	2.0422	0.0746192	Q8WVV9	Heterogeneous nuclear ribonucleoprotein L-like		LOC106560771	1.9609	0.141635	2.64839	0.00443534	Q9Y343	Sorting nexin-24		HtpG	-7.81504	1.78133e-06	-0.862383	0.752434	A0A095BJ16	ATP synthase subunit b OS
	hnrnpul1	-2.8831	6.61919e-05	-1.9578	0.00112668	Q9BUJ2	Heterogeneous nuclear ribonucleoprotein U-like protein 1		LOC106560797	3.21244	3.01355e-07	3.563	4.478e-10	Q26636	Cathepsin L		RS06335	-2.10392	0.00104694	-1.99743	0.579245	A0A0K2DWP7	Outer membrane beta-barrel domain protein OS
	hoxa3aa	-3.05302	0.00942935	-3.8647	0.0146211	Q1KL12	Homeobox protein Hox-A3a		LOC106560810	5.17591	0.000102226	5.47691	5.42031e-06	P15541	Aminopeptidase N		VirB9	-2.12466	2.05465e-06	-2.07444	0.00014019	A0A0K2DSY3	Type IV secretion system protein VirB9 OS
	hoxa3ab	-3.46806	0.0499194	-3.27973	0.0545533	Q1KL12	Homeobox protein Hox-A3a		LOC106560848	5.81176	6.50152e-07	4.31397	0.0174089	P55019	Solute carrier family 12 member 3		KW89_RS11185	1.51817	0.145615	-2.09198	0.00162316	A0A146T7W5	FUNHE Uncharacterized protein (Fragment) OS
	hoxa4aa	-2.46806	0.0704334	-2.27973	0.0827331	Q9PWD2	Homeobox protein Hox-A4		LOC106561093	-3.65381	0.000384045	-4.01695	0.000181506	Q3UPL5	Uncharacterized protein C11orf96 homolog		KW89_RS11465	-1.04767	0.603133	-2.11319	0.000381261	A0A0S7JWY3	9TELE YCX91 (Fragment) OS
	hoxb3aa	-2.69045	0.00356938	-2.76516	0.00316884	O42368	Homeobox protein Hox-B3a		LOC106561360	3.32347	0.0127954	3.345	0.00915763	Q91YN0	Protein C12orf4 homolog		KW89_RS14960	1.1337	0.610839	-2.11706	0.000169767	A0A146T7W5	FUNHE Uncharacterized protein (Fragment) OS
	hoxc4bb	-2.46806	0.0590249	-0.883097	0.470861	Q9PWM3	Homeobox protein Hox-C4a		LOC106561506	2.47547	0.0923234	3.03833	0.00660212	P11260	LINE-1 retrotransposable element ORF1 protein		KW89_RS07650	-2.10762	0.000243334	-2.13526	0.0017052	A0A146T7W5	FUNHE Uncharacterized protein (Fragment) OS
	hoxc6ba	-3.46806	0.000538397	-1.9578	0.00851487	P02832	Homeobox protein Hox-C6		LOC106561509	2.363	0.0103216	2.57177	0.00194229	Q14258	E3 ubiquitin/ISG15 ligase TRIM25		KW89_RS12945	-3.50788	0.000381383	-2.22724	0.00365664	A0A095CIE5	PLD-like domain protein OS
	hps1	1.43883	0.163084	2.11258	0.0069027	Q60HF3	Hermansky-Pudlak syndrome 1 protein homolog		LOC106561658	3.67711	0.00816213	4.01923	0.00093703	Q5PRA2	Probable 2-oxoglutarate dehydrogenase E1 component DHKTD1, mitochondrial		KW89_RS00920	1.39423	0.130461	-3.18698	1.6537e-06	A0A146T7W5	FUNHE Uncharacterized protein (Fragment) OS
	htf4	-2.46806	1.32171e-06	-3.8647	7.50045e-09	Q99081	Transcription factor 12		LOC106561944	-3.50773	1.41477e-107	-4.12114	2.57325e-118	P20611	Lysosomal acid phosphatase		aceE	-3.55556	0.00203295	-3.55556	2.84484e-06	A0A0K2E171	Pyruvate dehydrogenase E1 component OS
	i2c3	2.38992	0.00804727	2.92972	0.022337	Q9H9G7	Protein argonaute-3		LOC106561981	2.67711	0.17851	3.54529	0.0069763	Q8IZR5	CKLF-like MARVEL transmembrane domain-containing protein 4		KW89_RS08300	-3.57214	1.67526e-08	-3.57214	0	A0A0K2DXQ8	HflK OS
	ift57	-1.14613	0.114338	-2.27973	0.00710949	A9ULY7	Intraflagellar transport protein 57 homolog		LOC106562272	-1.0529	0.248114	-2.11648	0.00757369	Q8R3L2	Transcription factor 25		KW89_RS10580	-3.59865	1.63802e-12	-3.59865	2.72795e-06	A0A0K2DYJ4	Arginine N-succinyltransferase OS
	ift81	-1.8831	0.166853	-3.27973	0.0678008	O35594	Intraflagellar transport protein 81 homolog		LOC106562382	2.28283	0.0430985	2.57177	0.0075939	Q68ED3	Non-canonical poly(A) RNA polymerase PAPD5		KW89_RS03780	-2.16726	0.000113916	-3.65026	0.00766245	A0A0K2DV45	30S ribosomal protein S2 OS
	ighmbp2	1.92426	0.0179773	2.21212	0.00454662	P38935	DNA-binding protein SMUBP-2		LOC106562459	3.32347	0.00271326	3.99986	7.18351e-06	P35556	Fibrillin-2		KW89_RS01640	-3.71751	0.0019559	-3.71751	0.000713389	A0A0K2DTH0	50S ribosomal protein L10 OS
	impa1	-2.31334	1.78491e-13	-2.5158	1.45251e-14	Q5R4X0	Inositol monophosphatase 1		LOC106562467	-2.54689	0.00462959	-0.386471	0.912598	P97814	Proline-serine-threonine phosphatase-interacting protein 1		KW89_RS01745	-3.71762	0.00227791	-3.71762	2.77182e-05	A0A095BSN0	50S ribosomal protein L5 OS
	impdh2	-1.24567	0.0426067	-2.05734	0.00434515	B0UXP9	Inosine-5'-monophosphate dehydrogenase 2		LOC106562495	2.73851	0.000984446	3.21667	5.85523e-06	Q6IQT4	COP9 signalosome complex subunit 2		KW89_RS13090	-3.74262	0.00654581	-3.74262	3.11973e-07	A0A0B8UGH8	Translation initiation factor IF-3 OS
	itfg2	0.701866	0.45266	2.0422	0.00741709	Q969R8	KICSTOR complex protein ITFG2		LOC106562496	2.2255	1.23726e-05	2.46026	4.86642e-05	O93428	Cathepsin D		KW89_RS11200	-3.82413	0.00010175	-3.82413	5.79092e-05	A0A095BUA6	RNA-binding protein OS
	itgbl1	-3.46806	0.00309227	-2.69477	0.00752721	Q5M9B3	Integrin beta-like protein 1		LOC106562634	0	0.00195949	-3.43199	0.00909771	Q9P446	Mating-type protein MAT-1		KW89_RS01630	-3.84656	0.000367653	-3.84656	0.000644633	A0A095CG60	50S ribosomal protein L11 OS
	k6pp	-3.46806	0.00408715	-2.54277	0.0116491	Q01813	ATP-dependent 6-phosphofructokinase, platelet type		LOC106562691	1.47547	0.0955349	1.99986	0.00220167	Q568B8	Torsin-4A
	kctd9	-3.05302	3.45991e-07	-2.6423	1.73044e-06	Q7L273	BTB/POZ domain-containing protein KCTD9		LOC106562790	-2.28703	0.00537667	-1.99809	0.0102248	Q9W6I1	RNA-binding protein with multiple splicing 2
	kiaa0040	-3.05302	9.00467e-11	-1.8647	5.34832e-07	Q63060	Glycerol kinase		LOC106562828	2.92614	0.00313508	2.24984	0.0755133	Q9NVG8	TBC1 domain family member 13
	kiaa1161	1.66122	0.14865	2.33498	8.78342e-06	Q69ZQ1	Myogenesis-regulating glycosidase		LOC106562913	-2.39077	6.61889e-08	-2.63844	7.47305e-09	P02272	Histone H2A.V
	kif1bp	2.1758	0.022351	2.76466	0.00154533	A8WE67	KIF1-binding protein homolog		LOC106562978	2.32347	0.000460574	2.31397	0.000399837	Q62902	Protein ERGIC-53
	lamb1	-2.46806	0.0246423	-1.59359	0.000969905	P07942	Laminin subunit beta-1		LOC106562987	2.32347	1.41983e-05	1.59776	0.0211142	Q55EH8	ABC transporter G family member 23
	lnpb	-2.31606	0.000234899	-1.6423	0.0028533	Q6PFM4	Endoplasmic reticulum junction formation protein lunapark-B		LOC106563167	2.73851	0.106602	3.43426	0.00533489	O75844	CAAX prenyl protease 1 homolog
	LOC100136354	-2.55552	1.37927e-170	-2.59461	4.20798e-173	O57561	60S ribosomal protein L18a		LOC106563208	-1.26149	0.11456	-2.03967	0.00668599	Q04917	14-3-3 protein eta
	LOC100136439	3.56636	0	4.39012	0	Q29RS5	Retinoic acid receptor responder protein 2		LOC106563235	-3.54689	4.16107e-06	-3.32507	5.79002e-06	O42409	Zinc finger protein Gfi-1b
	LOC100136463	-2.10549	0.000172253	-1.50212	0.00251419	P19941	Growth hormone receptor		LOC106563265	3.27908	1.66549e-13	2.87013	3.26151e-09	O88393	Transforming growth factor beta receptor type 3
	LOC100136501	-2.10549	0.00304315	-2.27973	0.00194294	P05540	T-cell surface glycoprotein CD4		LOC106563303	1.67711	0.0101014	2.20544	1.67815e-06	Q12933	TNF receptor-associated factor 2
	LOC100136517	2.0711	7.70547e-05	2.06012	8.63409e-05	Q02815	Insulin-like growth factor I		LOC106563436	3.16477	0.00174682	2.01923	0.000233403	Q95LF0	Interleukin-13 receptor subunit alpha-2
	LOC100136541	2.74139	0	2.87001	0	P62972	Polyubiquitin		LOC106563509	3.06044	0.00150604	2.49085	0.0312659	Q29RU1	28S ribosomal protein S12, mitochondrial
	LOC100169853	-2.36336	3.66803e-39	-2.23393	6.00462e-37	P46630	T-cell surface glycoprotein CD4		LOC106563665	-5.49031	2.51794e-30	-3.68352	1.33002e-25	P38528	Ependymin
	LOC100194657	-1.29813	0.0251583	-3.27973	0.0217391	Q6P2T0	Trimeric intracellular cation channel type A		LOC106563789	2.77344	6.32544e-08	3.67449	0.000141114	Q98989	Stonustoxin subunit alpha
	LOC100194692	-4.78999	0.000484462	-2.27973	0.0077097	Q8K1S5	Krueppel-like factor 11		LOC106563938	-1.69445	0.00614129	-2.20959	0.000455014	Q5ZML3	Serine/arginine-rich splicing factor 1
	LOC100286462	2.02379	0.00483623	3.09531	4.38064e-07	Q9R0C8	Guanine nucleotide exchange factor VAV3		LOC106564118	1.15355	0.710207	2.59776	0.00592143	Q24K03	THUMP domain-containing protein 1
	LOC100286593	-2.20502	0.0358264	-2.27973	0.0325279	Q6DRJ4	Protein KRI1 homolog		LOC106564137	1.47547	0.347724	2.37537	0.00645993	Q80YF0	Mitotic spindle assembly checkpoint protein MAD1
	LOC100286671	1.70187	0.0580284	2.0422	1.67788e-06	Q68EH8	FAD synthase		LOC106564153	-4.01638	0.00343623	-2.37952	0.025366	Q9R0L7	A-kinase anchor protein 8-like
	LOC100380659	2.18236	2.81997e-14	2.33535	0	A0A0R4IBK5	E3 ubiquitin-protein ligase rnf213-alpha		LOC106564234	3.47547	9.87457e-06	3.31397	4.30454e-05	Q9QZD8	Mitochondrial dicarboxylate carrier
	LOC100380685	0.292753	0.614961	-4.60166	0.00883982	Q9R1E6	Ectonucleotide pyrophosphatase/phosphodiesterase family member 2		LOC106564242	-2.19695	4.28906e-09	-2.12713	7.09205e-09	Q8NHV1	GTPase IMAP family member 7
	LOC100380709	-2.46806	1.77539e-09	-2.05734	5.19786e-08	Q5R5X0	Pinin		LOC106564304	1.53206	0.0788688	2.16892	0.000545654	Q96BS2	Calcineurin B homologous protein 3
	LOC100380730	-2.30936	2.29539e-07	-2.34845	1.78592e-07	P81436	UDP-N-acetylglucosamine--peptide N-acetylglucosaminyltransferase 110 kDa subunit		LOC106564350	-5.09438	7.93157e-10	-3.13559	1.133e-07	A2AAJ9	Obscurin
	LOC100380759	-2.17855	0.000697876	-1.54277	0.00643357	Q9D0R2	Threonine--tRNA ligase, cytoplasmic		LOC106564353	-4.65381	4.57278e-10	-3.43199	1.17544e-08	not available
	LOC106560215	2.38992	0.0392999	2.11258	0.0802666	Q15652	Probable JmjC domain-containing histone demethylation protein 2C		LOC106564359	-2.84645	3.47301e-06	-2.40224	2.1778e-05	A8MVW5	HEPACAM family member 2
	LOC106560260	2.81734	8.09251e-07	3.07782	2.08917e-08	Q6NYD7	OCIA domain-containing protein 1		LOC106564374	-2.26149	0.000162588	-2.09412	0.000291402	A2AAJ9	Obscurin
	LOC106560310	-0.468059	0.466778	-3.27973	0.0240159	Q9NZ56	Formin-2		LOC106564394	-2.80251	2.06588e-26	-2.04132	6.48844e-19	Q6NW59	Cyclic AMP-dependent transcription factor ATF-4
	LOC106560435	1.3393	0.143102	2.24383	0.00503298	P49321	Nuclear autoantigenic sperm protein		LOC106564398	-2.49415	0.000141114	-2.76418	3.74186e-05	A8MQ14	Zinc finger protein 850
	LOC106560520	1.6194	0.137406	2.01795	0.049615	Q8CHQ6	Transmembrane protein 125		LOC106564529	-4.16838	0.000124035	-4.53152	6.38649e-05	Q60793	Krueppel-like factor 4
	LOC106560556	-2.46806	0.000376971	-3.27973	0.0141028	Q5ZKH8	Protein odr-4 homolog		LOC106564629	-5.30589	6.32837e-06	-5.25399	5.00127e-06	Q16352	Alpha-internexin
	LOC106560774	2.53194	0.0146937	2.92972	0.00274221	Q63564	Synaptic vesicle glycoprotein 2B		LOC106564643	2.61298	0.00473859	2.37537	0.0158484	O42409	Zinc finger protein Gfi-1b
	LOC106560826	1.53194	0.119194	2.24383	0.000458602	Q9D8Z1	Activating signal cointegrator 1 complex subunit 1		LOC106564720	1.15355	0.739613	3.31397	4.54316e-07	A9QWQ1	C-X-C motif chemokine 11
	LOC106560919	-3.27541	6.53413e-06	-3.08709	0.0195571	Q9ULP0	Protein NDRG4		LOC106564892	4.73851	1.16576e-05	5.09419	1.56414e-07	Q5UQ40	Probable bifunctional E2/E3 enzyme R795
	LOC106560984	-2.81598	0.00169859	-1.99962	0.00874372	O54781	SRSF protein kinase 2		LOC106564930	-1.73098	0.000684699	-2.20959	8.59912e-06	Q58EA2	THO complex subunit 4-A
	LOC106560995	1.53194	0.210835	2.47515	0.00206892	Q28DF4	Protein phosphatase 1H		LOC106564958	4.47547	8.91332e-06	3.64839	0.00387915	Q8JFQ6	Keratin, type I cytoskeletal 13
	LOC106561000	-2.05302	0.000438695	-2.54277	7.85189e-05	Q32KW0	Nuclear transcription factor Y subunit beta		LOC106564996	-2.65381	0.00673137	-3.43199	0.00131396	P32248	C-C chemokine receptor type 7
	LOC106561068	2.1758	0.0369799	2.57825	0.00872532	Q91WU6	Palmitoyltransferase ZDHHC7		LOC106565146	0.0280157	0.908055	2.33473	0.00223365	P0CA03	Polyprotein pp220
	LOC106561081	0.116903	0.927116	2.1797	1.00291e-25	Q9JI85	Nucleobindin-2		LOC106565185	-0.624061	0.671289	-2.20959	0.00728596	Q9R078	5'-AMP-activated protein kinase subunit beta-1
	LOC106561093	-2.46806	0.00144159	-3.27973	0.0131632	Q3UPL5	Uncharacterized protein C11orf96 homolog		LOC106565189	-1.65381	0.0194164	-2.01695	0.00385053	Q8TAC1	Rieske domain-containing protein
	LOC106561138	-2.73109	0.028043	-2.05734	0.0584247	O42184	CAP-Gly domain-containing linker protein 1		LOC106565200	2.24101	0.00412033	2.59776	0.000123898	Q3T0S0	Transmembrane protein 128
	LOC106561139	-2.46806	0.0653714	-2.27973	0.0771839	Q99575	Ribonucleases P/MRP protein subunit POP1		LOC106565354	-5.09438	4.82127e-07	-3.65017	3.7636e-06	P80426	Serotransferrin-1
	LOC106561142	-2.46806	0.0676008	-2.27973	0.0796312	Q91WC7	NIPA-like protein 2		LOC106565434	-2.45311	1.25739e-07	-2.88337	5.18645e-09	P54116	Erythrocyte band 7 integral membrane protein
	LOC106561177	3.74139	1.57246e-05	4.22806	1.27201e-07	Q62179	Semaphorin-4B		LOC106565437	1.15355	0.715885	2.54529	0.00901096	P43450	Cyclin-dependent kinase 2
	LOC106561186	2.47054	6.64084e-06	1.59474	0.0105885	Q99PP9	Tripartite motif-containing protein 16		LOC106565457	-2.84645	0.00435376	-3.20959	0.00176426	O42409	Zinc finger protein Gfi-1b
	LOC106561283	-2.36852	0.000108283	-1.69477	0.0015326	Q6GLA1	Myb/SANT-like DNA-binding domain-containing protein 4		LOC106565569	-1.9376	0.0016737	-2.91741	9.99569e-37	P52756	RNA-binding protein 5
	LOC106561290	-2.46806	0.0176176	-3.8647	0.00456423	not available			LOC106565625	5.28283	1.91795e-06	3.79041	0.0282995	Q8BJA2	Solute carrier family 41 member 1
	LOC106561336	-2.14613	0.0026554	-2.27973	0.00188326	Q6NX49	Zinc finger protein 544		LOC106565677	1.88147	0.00778009	2.14796	0.000559836	Q6NUD0	Methylosome protein 50
	LOC106561448	2.1758	0.0311949	2.76466	0.00282492	Q96JJ3	Engulfment and cell motility protein 2		LOC106565750	3.24101	6.01221e-06	3.06839	3.41026e-05	P26342	Transforming growth factor beta receptor type 3
	LOC106561576	-1.46806	0.248317	-2.27973	0.0169674	Q91453	Stonustoxin subunit beta		LOC106565851	3.9609	0.000125128	3.6973	0.000747698	Q80Z29	Nicotinamide phosphoribosyltransferase
	LOC106561604	1.77987	0.0540803	2.52762	0.00226258	Q6NW76	Aurora kinase B		LOC106565855	2.2965	3.19732e-12	3.44385	0.00881628	O70460	C-C motif chemokine 19
	LOC106561689	1.53194	0.146241	2.0422	0.00375883	Q9ULS5	Transmembrane and coiled-coil domain protein 3		LOC106565909	2.00154	0.0149506	2.1964	0.00289494	Q7SY23	Delta-1-pyrroline-5-carboxylate dehydrogenase, mitochondrial
	LOC106561729	-0.146131	0.884616	-2.27973	0.0678358	Q0VCQ8	Tumor protein p53-inducible protein 11		LOC106566145	1.89051	0.000433939	2.11233	5.42031e-06	Q7T3H1	Dynactin subunit 2
	LOC106561747	-2.59359	4.02773e-05	-1.9578	0.000433935	Q8TF30	WASP homolog-associated protein with actin, membranes and microtubules		LOC106566249	3.28283	0.0034942	2.72114	5.60045e-11	Q9NY15	Stabilin-1
	LOC106561916	1.99137	0.0212343	2.11258	4.6272e-05	Q6NYP0	Transmembrane protein 208		LOC106566250	6.58817	1.06711e-09	6.36784	1.12201e-08	Q8R4Y4	Stabilin-1
	LOC106561944	-3.19676	1.80606e-42	-1.88221	1.72284e-25	P20611	Lysosomal acid phosphatase		LOC106566437	3.24101	0.000119457	2.59776	0.0107314	P80971	Cytochrome c oxidase subunit 4 isoform 2, mitochondrial
	LOC106561979	-2.33056	0.000287417	-3.27973	2.30698e-05	not available			LOC106566541	4.54586	2.21635e-07	4.14796	1.65597e-05	P31661	Sodium- and chloride-dependent creatine transporter 1
	LOC106562109	-2.46806	0.00201587	-2.54277	0.00172212	Q80X66	BTB/POZ domain-containing protein 10		LOC106566658	2.67711	0.00430927	2.28226	0.0319411	Q4V7C4	Coiled-coil domain-containing protein 71
	LOC106562110	2.38992	0.00406785	2.72027	0.000595766	Q9NVD7	Alpha-parvin		LOC106566700	2.73851	0.00193684	1.96033	0.102056	Q4FZG9	NADH dehydrogenase [ubiquinone] 1 alpha subcomplex subunit 4-like 2
	LOC106562148	2.66122	0.00150879	3.12966	6.2525e-05	A4QNX6	CTD small phosphatase-like protein 2-B		LOC106566781	3.5111	0.00236251	3.54529	0.00150197	Q8CIW6	Solute carrier family 26 member 6
	LOC106562153	2.23238	1.57527e-09	2.42071	0.0229397	Q99767	Amyloid-beta A4 precursor protein-binding family A member 2		LOC106566972	2.23654	5.42836e-13	2.13494	1.40346e-11	O57607	Keratin, type I cytoskeletal 18
	LOC106562215	2.28683	0.0372892	2.76466	0.0068956	O93209	Pro-Pol polyprotein		LOC106567072	2.24101	0.0332923	2.64839	0.00224714	Q9BX69	Caspase recruitment domain-containing protein 6
	LOC106562272	-2.24567	0.000376282	-1.54277	0.00495321	Q8R3L2	Transcription factor 25		LOC106567176	1.91157	0.00615069	2.15416	0.000522292	Q7ZVY5	Citrate synthase, mitochondrial
	LOC106562376	1.53194	0.151848	2.0422	0.000686991	O15063	Uncharacterized protein KIAA0355		LOC106567189	-2.70443	0.00035905	-2.89765	0.000156026	Q8K1S5	Krueppel-like factor 11
	LOC106562419	2.43883	0.0120327	2.96819	0.000944871	Q9H4A9	Dipeptidase 2		LOC106567355	1.47547	0.572583	3.31397	0.000196821	Q9UBP9	PTB domain-containing engulfment adapter protein 1
	LOC106562449	-3.46806	3.84826e-06	-3.27973	0.0131277	Q9CWT6	Probable ATP-dependent RNA helicase DDX28		LOC106567550	2.33042	3.07772e-06	2.47142	1.99297e-07	Q5RF01	Leucine-rich repeat-containing protein 32
	LOC106562488	-2.78999	7.93641e-05	-2.60166	0.0208526	Q1LV22	Protein FAM214A		LOC106567571	0.475475	0.98334	2.03833	0.000824677	P01910	H-2 class II histocompatibility antigen, A-K alpha chain
	LOC106562529	-2.78999	4.72206e-05	-3.0167	2.57852e-05	Q7T3D0	Tumor necrosis factor alpha-induced protein 8-like protein 3		LOC106567573	1.54586	0.143807	2.31397	0.000937677	Q6PBY7	Trafficking protein particle complex subunit 13
	LOC106562552	-2.46806	0.00405983	-0.298134	0.736876	Q15777	Metallophosphoesterase MPPED2		LOC106567624	2.00916	0.000170043	1.19251	0.13392	Q2M3D2	Exocyst complex component 3-like protein 2
	LOC106562562	-3.50759	2.18935e-23	-4.31926	4.44103e-26	Q810A5	Uncharacterized protein KIAA0895-like		LOC106567641	1.61298	0.241847	2.79041	0.000225197	P08108	Heat shock cognate 70 kDa protein
	LOC106562572	-0.973295	0.0186592	-2.27973	0.00565786	P21917	D(4) dopamine receptor		LOC106567816	2.06608	0.00114304	1.98835	0.00188581	Q6VVX2	Collagen type IV alpha-3-binding protein
	LOC106562598	-2.46806	0.00847253	-2.27973	0.0153388	B2RTY4	Unconventional myosin-IXa		LOC106567873	2.85399	0.000289942	2.49085	0.00419474	Q5RBQ8	Asialoglycoprotein receptor 1
	LOC106562599	1.48614	0.0915995	2.27486	0.00371773	Q6ZQ11	Chondroitin sulfate synthase 1		LOC106568058	2.73851	1.91081e-06	2.577	1.40946e-05	P31483	Nucleolysin TIA-1 isoform p40
	LOC106562610	1.50157	0.0975976	2.1353	0.00968194	Q90687	Tyrosine-protein phosphatase non-receptor type 11		LOC106568098	1.40147	0.500039	2.64839	0.00349615	P35615	Eukaryotic peptide chain release factor subunit 1
	LOC106562665	-2.46806	0.0108862	1.53194	0.00335307	Q15777	Metallophosphoesterase MPPED2		LOC106568185	-2.0391	0.00201316	-2.09412	0.0012619	Q96HC4	PDZ and LIM domain protein 5
	LOC106562670	0.164209	0.813233	-2.27973	0.0302013	Q8C0D5	Elongation factor-like GTPase 1		LOC106568230	4.75346	4.50384e-07	5.32179	5.11211e-11	P07314	Glutathione hydrolase 1 proenzyme
	LOC106562691	2.92426	0.000373671	3.57825	1.48528e-06	Q568B8	Torsin-4A		LOC106568231	2.32347	0.00116485	2.79041	4.6897e-06	Q9QWE9	Glutathione hydrolase 5 proenzyme
	LOC106562693	-1.14613	0.333714	-3.27973	0.0695427	E7F211	Tetratricopeptide repeat protein 17		LOC106568292	2.40147	0.00288762	2.6973	0.000161776	Q6DH65	Density-regulated protein
	LOC106562711	-3.27541	0.000924453	-1.91716	0.0111916	E7F211	Tetratricopeptide repeat protein 17		LOC106568372	1.42657	0.26384	2.13618	0.00734693	Q2WED0	C3a anaphylatoxin chemotactic receptor
	LOC106562741	2.6194	0.0255916	3.1549	0.00357417	Q14789	Golgin subfamily B member 1		LOC106568573	2.28283	0.00595063	2.21667	0.00740237	Q8BHD7	Polypyrimidine tract-binding protein 3
	LOC106562791	1.53194	0.176174	2.52762	0.00974994	Q9UKP4	A disintegrin and metalloproteinase with thrombospondin motifs 7		LOC106568714	2.73851	0.137067	3.79041	0.00128261	Q8IVY1	Type III endosome membrane protein TEMP
	LOC106562796	-2.54606	2.28988e-18	-2.13534	1.75008e-15	C6KSQ6	Probable DNA repair protein RAD50		LOC106568720	2.71426	2.19087e-05	3.18958	1.11456e-08	O12990	Tyrosine-protein kinase JAK1
	LOC106562797	-2.27541	0.00183288	-2.27973	0.00181295	Q2NLB0	KH homology domain-containing protein 4		LOC106568749	2.92614	0.0131956	3.06343	0.00497587	Q8BHJ5	F-box-like/WD repeat-containing protein TBL1XR1
	LOC106562837	0.853869	0.568647	2.11258	0.0882848	Q7ZYD5	Calcium-binding mitochondrial carrier protein SCaMC-2		LOC106568982	2.66451	4.97694e-07	2.46848	8.03399e-06	Q14258	E3 ubiquitin/ISG15 ligase TRIM25
	LOC106562887	1.3393	0.343378	2.11258	0.0937036	Q9DAI4	Zinc finger and BTB domain-containing protein 43		LOC106569335	4.9609	4.77391e-05	5.47691	1.61598e-07	O02766	7-alpha-hydroxycholest-4-en-3-one 12-alpha-hydroxylase
	LOC106562889	1.92426	0.0521394	2.11258	0.000117774	B6ZLK2	Chromodomain-helicase-DNA-binding protein 1		LOC106569405	-3.26149	0.0311523	-5.20959	0.00775744	Q25460	Adhesive plaque matrix protein
	LOC106562913	-2.46806	6.76509e-05	-1.54277	0.00274702	P02272	Histone H2A.V		LOC106569462	2.02802	9.45495e-06	2.45337	1.16971e-09	Q80UW8	DNA-directed RNA polymerases I, II, and III subunit RPABC1
	LOC106563100	1.77987	0.0419711	2.24383	0.00605164	Q54KV0	Probable cytochrome P450 513B1		LOC106569734	1.73851	0.0291603	2.15298	0.000880604	C0JB13	Phospholipase D LlSicTox-alphaIII3iii
	LOC106563105	2.38992	3.97879e-05	2.80773	2.82251e-07	Q7Z5L3	Complement C1q-like protein 2		LOC106569780	-1.33188	0.146494	-3.27998	0.0010013	P30203	T-cell differentiation antigen CD6
	LOC106563120	-2.46806	0.00304315	-2.27973	0.0293834	P62318	Small nuclear ribonucleoprotein Sm D3		LOC106569835	3.07002	0.000982879	2.58742	0.0162047	Q9HBH9	MAP kinase-interacting serine/threonine-protein kinase 2
	LOC106563140	-2.8831	6.07794e-05	-2.9578	5.0409e-05	A2RSY6	TRMT1-like protein		LOC106569843	-2.18526	2.89747e-06	-1.59146	0.000230397	P13753	BOLA class I histocompatibility antigen, alpha chain BL3-7
	LOC106563159	-1.63798	0.0328961	-2.27973	0.00898417	Q12872	Splicing factor, suppressor of white-apricot homolog		LOC106569895	3.6454	0.000459841	4.26614	7.97492e-07	P50143	T-complex protein 1 subunit gamma
	LOC106563167	2.74139	0.00438259	3.36412	0.000121977	O75844	CAAX prenyl protease 1 homolog		LOC106569932	-6.01638	0.00101962	-4.05759	0.00220136	Q6PL18	ATPase family AAA domain-containing protein 2
	LOC106563181	2.1169	0.000881501	2.47515	0.0157395	P58802	TBC1 domain family member 10A		LOC106570020	-5.06885	0.000162588	-7.01695	6.31463e-05	not available
	LOC106563186	-2.46806	0.000462931	-1.54277	0.00849741	Q01844	RNA-binding protein EWS		LOC106570025	-6.25018	1.71009e-06	-5.39092	2.07639e-06	not available
	LOC106563206	-1.52464	0.014018	-2.07328	0.00273887	Q9CUS9	Signal peptide peptidase-like 3		LOC106570085	-1.79966	0.00032616	-2.04496	7.96318e-10	P49760	Dual specificity protein kinase CLK2
	LOC106563255	-2.46806	0.000487941	-1.47238	0.0111985	Q6GPQ6	Endothelial differentiation-related factor 1 homolog		LOC106570108	2.61298	0.000200711	3.46283	4.30606e-10	P61024	Cyclin-dependent kinases regulatory subunit 1
	LOC106563301	-1.8831	0.0351455	-2.69477	1.31043e-05	Q7TSV3	Zinc finger MYND domain-containing protein 19		LOC106570458	3.47547	0.000201893	3.43426	0.000223265	O15155	BET1 homolog
	LOC106563362	-2.46806	0.0471969	0.339296	0.704499	P16041	Vasotocin-neurophysin VT 1		LOC106570563	-2.43142	1.54971e-07	-3.79456	5.81797e-11	Q9I8F4	Tumor protein D53 homolog
	LOC106563373	-2.46806	0.0150923	-3.27973	0.00590457	Q98943	Caspase-2		LOC106570598	-2.49853	1.20403e-09	-2.08406	5.05186e-08	O13008	Fatty acid-binding protein, heart
	LOC106563444	-2.46806	0.000228954	-3.27973	0.0172096	Q86X55	Histone-arginine methyltransferase CARM1		LOC106570689	1.9609	0.530766	3.43426	0.0084156	P49006	MARCKS-related protein
	LOC106563475	2.3393	0.0276698	2.67446	0.00816763	Q9H4M9	EH domain-containing protein 1		LOC106570718	2.54586	1.3404e-08	2.14796	1.41404e-05	P04066	Tissue alpha-L-fucosidase
	LOC106563479	2.23238	0.0882426	2.30523	0.0751893	P62510	Estrogen-related receptor gamma		LOC106570721	2.01862	0.011855	2.23098	0.00185777	Q6P3H7	Histone-binding protein RBBP4
	LOC106563480	1.43883	0.0943244	2.1797	0.00468627	Q9R0Q9	Mannose-P-dolichol utilization defect 1 protein		LOC106570867	2.99485	4.25758e-07	3.59776	1.71484e-12	Q9HCN8	Stromal cell-derived factor 2-like protein 1
	LOC106563485	-3.74817	8.90645e-08	-2.19727	2.20391e-05	O43290	U4/U6.U5 tri-snRNP-associated protein 1		LOC106571006	-3.37697	2.90782e-11	-2.4506	1.26037e-08	Q9H299	SH3 domain-binding glutamic acid-rich-like protein 3
	LOC106563510	1.28683	0.195528	2.00567	1.42284e-05	Q91784	Chromosome-associated kinesin KIF4		LOC106571028	-3.3245	1.24175e-07	-4.495	3.47579e-09	P53450	Proto-oncogene c-Fos
	LOC106563524	2.57633	0.00713651	2.52762	0.0248272	Q8AW42	Zinc transporter ZIP13		LOC106571034	-2.20902	0.00789039	-2.79456	0.00132303	P63043	Stathmin-4
	LOC106563537	-1.8831	0.137277	-3.27973	0.0496199	Q567G2	WD repeat-containing protein 73		LOC106571077	1.9609	0.0361152	2.79041	6.92637e-10	Q99LX8	Dolichyl-diphosphooligosaccharide--protein glycosyltransferase subunit 4 >gi|182667941|sp|B0BLS0.1|OST4_RAT RecName: Full
	LOC106563544	-1.46806	0.243784	-2.8647	0.0120141	P15941	Mucin-1		LOC106571081	1.43365	0.189933	2.36676	0.000324398	Q99K41	EMILIN-1
	LOC106563564	-2.05302	0.00887831	-3.8647	0.000540098	P48758	Carbonyl reductase [NADPH] 1		LOC106571119	2.7974	0.000652585	2.46283	0.0062609	Q03169	Tumor necrosis factor alpha-induced protein 2
	LOC106563602	-1.46806	0.0697524	-2.27973	0.000903545	A0JNJ1	SH3 and cysteine-rich domain-containing protein		LOC106571213	2.33346	0.00152601	2.67305	3.63462e-05	Q5JRA6	Transport and Golgi organization protein 1 homolog
	LOC106563619	-1.8831	0.0413222	-3.27973	0.00702831	Q6GLA1	Myb/SANT-like DNA-binding domain-containing protein 4		LOC106571373	0	7.5962e-06	-5.45752	4.30606e-10	O57474	Gap junction alpha-1 protein
	LOC106563686	1.81734	0.0659277	2.11258	0.000347642	A4IIK1	Malignant fibrous histiocytoma-amplified sequence 1 homolog		LOC106571397	1.82597	0.0499975	2.14796	0.00557102	Q8NBP0	Tetratricopeptide repeat protein 13
	LOC106563789	2.54418	0	3.04874	0	Q98989	Stonustoxin subunit alpha		LOC106571437	2.32347	0.000140534	2.63171	1.67568e-06	B9KZ43	GTPase Der
	LOC106563842	-3.46806	0.0016897	1.3393	0.38005	O08875	Serine/threonine-protein kinase DCLK1		LOC106571444	1.24101	0.300777	2.05719	0.00286734	Q91437	CAD protein
	LOC106563938	-2.98263	9.50405e-09	-2.79431	2.40634e-08	Q5ZML3	Serine/arginine-rich splicing factor 1		LOC106571713	2.11702	0.0997778	2.577	0.00998614	Q05B60	Uridine diphosphate glucose pyrophosphatase
	LOC106563968	-1.78999	0.100077	-2.27973	0.0575126	P13821	S-antigen protein		LOC106571851	-2.65381	0.000117432	-3.60191	5.10539e-06	Q96N11	Uncharacterized protein C7orf26
	LOC106563978	-0.209325	0.647937	-2.27973	0.00371447	P42128	Forkhead box protein K1		LOC106571875	2.10624	0.000430223	1.93424	0.00194969	Q3UH93	Plexin-D1
	LOC106563999	-1.46806	0.186319	-2.27973	0.0807738	Q14587	Zinc finger protein 268		LOC106571903	-0.998456	0.364336	-2.53152	0.00633535	P14770	Platelet glycoprotein IX
	LOC106564001	-2.46806	0.000234899	-2.27973	0.0282369	Q5R5U3	Zinc finger protein 271		LOC106571909	-4.54689	0.00014102	0	2.63184e-05	P09860	Troponin C, slow skeletal and cardiac muscles
	LOC106564011	-1.8831	0.0796203	-2.27973	0.0499348	Q9UJW8	Zinc finger protein 180		LOC106571978	2.32347	0.0696186	2.79041	0.00594771	Q9HBY8	Serine/threonine-protein kinase Sgk2
	LOC106564100	0.47054	0.204859	-2.27973	0.0502456	Q8QGW7	Lipopolysaccharide-induced tumor necrosis factor-alpha factor homolog		LOC106572000	1.77804	0.00625203	2.11233	0.000158145	Q1C7J0	Arabinose import ATP-binding protein AraG >gi|122055928|sp|Q0WER5.2|ARAG_YERPE RecName: Full
	LOC106564159	-2.46806	0.000902279	-2.8647	0.0248561	F1R5H6	Bromodomain-containing protein 4		LOC106572123	4.28283	0.00757617	4.37537	0.0038535	Q9Y4E6	WD repeat-containing protein 7
	LOC106564216	-3.05302	1.55387e-05	-3.8647	2.7957e-06	Q2Q421	Adhesion G protein-coupled receptor E2		LOC106572189	-2.78505	1.15869e-12	-3.1971	2.71453e-14	Q3YA36	Ferrochelatase, mitochondrial
	LOC106564264	-4.05302	4.78446e-09	-1.8647	3.75963e-05	Q6P3S1	DENN domain-containing protein 1B		LOC106572271	-2.0391	8.32448e-05	-1.50915	0.00197474	P00515	cAMP-dependent protein kinase type II-alpha regulatory subunit
	LOC106564303	2.23238	0.00232738	3.1797	5.90976e-07	P49815	Tuberin		LOC106572521	3.40147	0.011757	3.43426	0.00794188	Q68FR2	Bridging integrator 2
	LOC106564353	-2.46806	7.68731e-05	-1.54277	0.00296036	not available			LOC106572584	-1.60545	0.0338526	-2.08406	0.00516262	Q60795	Nuclear factor erythroid 2-related factor 2
	LOC106564394	-2.48241	2.52678e-31	-1.60703	2.88131e-19	Q6NW59	Cyclic AMP-dependent transcription factor ATF-4		LOC106572822	-1.84645	0.0088764	-2.20959	0.0018009	not available
	LOC106564400	-3.46806	0.0633968	-3.27973	0.0687294	Q5R5U3	Zinc finger protein 271		LOC106572888	4.10774	0.02418	4.49085	0.00364756	Q91WL0	Epidermal growth factor receptor kinase substrate 8-like protein 3
	LOC106564413	-2.46806	0.000296804	-3.27973	0.0136656	Q6P560	Zinc finger protein 182		LOC106572977	1.90843	0.0101525	2.43426	1.11456e-08	Q32PW3	Transcription initiation factor TFIID subunit 2
	LOC106564440	-1.8831	0.0731972	-2.27973	0.0450902	Q8CF89	TGF-beta-activated kinase 1 and MAP3K7-binding protein 1		LOC106573021	1.9609	0.0280819	2.21667	0.00414499	Q32PW3	Transcription initiation factor TFIID subunit 2
	LOC106564556	-2.8831	5.73651e-05	-2.27973	0.000335367	A0JME2	Activating transcription factor 7-interacting protein 1		LOC106573055	-2.98781	5.07155e-11	-3.35095	3.64271e-12	P50579	Methionine aminopeptidase 2
	LOC106564569	2.6194	0.00707415	2.47515	0.0127253	Q1LY80	Transmembrane protein 120B		LOC106573466	-3.05157	4.62855e-11	-3.41471	3.68982e-12	Q6Q7P4	Protein 4.1
	LOC106564652	2.47054	0.000208753	2.70516	2.62576e-05	B0R1D5	Polycomb protein suz12-B		LOC106573525	-4.30589	1.5538e-08	-4.08406	1.95067e-08	Q6NZ18	KH homology domain-containing protein 4
	LOC106564828	-2.05302	0.0020178	-2.54277	0.000524177	P42696	RNA-binding protein 34		LOC106573753	4.42033	4.87624e-08	5.15673	2.93043e-14	P55859	Purine nucleoside phosphorylase
	LOC106564836	-2.46806	0.00292064	-2.9578	0.00120767	Q3V1V3	ESF1 homolog		LOC106573756	2.27329	2.66542e-07	2.31879	8.08422e-08	P05202	Aspartate aminotransferase, mitochondrial
	LOC106564874	-2.46806	0.0320334	1.3393	0.330679	Q7SX99	Fumarate hydratase, mitochondrial		LOC106573819	-2.84645	0.0163635	-3.62463	0.00478782	Q6NZ18	KH homology domain-containing protein 4
	LOC106564892	3.53944	1.92698e-09	2.80773	2.04962e-05	Q5UQ40	Probable bifunctional E2/E3 enzyme R795		LOC106573827	1.29105	0.293503	2.1409	0.00239288	Q9CPT4	Myeloid-derived growth factor
	LOC106564930	-3.05302	8.03113e-06	-1.54277	0.00232813	Q58EA2	THO complex subunit 4-A		LOC106573865	5.93491	0.00654958	5.07581	7.79493e-12	P24480	Protein S100-A11
	LOC106564940	-3.05302	0.0820187	-3.8647	0.059329	Q99PP2	Zinc finger protein 318		LOC106573899	4.73851	0.000143404	5.36026	2.22837e-07	P43407	Syndecan-2
	LOC106564942	-3.60556	0.000493794	-2.27973	0.00429909	Q99PP2	Zinc finger protein 318		LOC106573969	2.73851	0.0312298	3.03833	0.00555627	P55265	Double-stranded RNA-specific adenosine deaminase
	LOC106565042	1.43883	0.251087	2.34476	2.08797e-19	Q8TD26	Chromodomain-helicase-DNA-binding protein 6		LOC106573996	-2.02479	4.58018e-10	-1.8545	3.83147e-09	P36551	Oxygen-dependent coproporphyrinogen-III oxidase, mitochondrial
	LOC106565050	1.92426	0.0409943	2.0422	0.00939123	Q803I2	Endoplasmic reticulum-Golgi intermediate compartment protein 3		LOC106574039	-2.37697	0.00601628	-2.74011	0.00188171	O93507	T-cell acute lymphocytic leukemia protein 1 homolog
	LOC106565103	2.0711	0.0313305	2.73149	0.00175108	P23634	Plasma membrane calcium-transporting ATPase 4		LOC106574087	-2.78505	0.0142093	-3.41123	0.00455406	Q9DBB9	Carboxypeptidase N subunit 2
	LOC106565117	-2.8831	3.55904e-05	-3.27973	1.34211e-05	Q7SYB5	Differentially expressed in FDCP 6 homolog		LOC106574347	2.27456	3.4944e-14	2.18272	9.36135e-13	Q14258	E3 ubiquitin/ISG15 ligase TRIM25
	LOC106565127	-4.05302	0.00309227	-3.8647	0.026986	Q5T6C5	Ataxin-7-like protein 2		LOC106574475	1.6896	0.159245	2.59776	0.000615565	Q15717	ELAV-like protein 1
	LOC106565184	-2.8831	0.0529637	-2.27973	0.0845292	Q5T6F2	Ubiquitin-associated protein 2		LOC106574489	2.32347	4.20689e-05	2.18272	0.000185176	Q6NWL1	Programmed cell death protein 10-B
	LOC106565195	1.77987	0.123793	2.84955	0.00391309	P18433	Receptor-type tyrosine-protein phosphatase alpha		LOC106574497	2.23786	6.4958e-11	2.18527	2.33863e-10	O43688	Phospholipid phosphatase 2
	LOC106565388	2.28683	8.64568e-05	-2.27973	0.0760426	P08217	Chymotrypsin-like elastase family member 2A		LOC106574544	2.6454	0.00968067	2.76769	0.00363138	O15439	Multidrug resistance-associated protein 4
	LOC106565394	1.1169	0.5647	2.57825	0.0986252	A2T929	Retinoic acid receptor RXR-alpha-A		LOC106574554	2.04107	0.000872767	2.53457	9.76991e-07	P55006	Retinol dehydrogenase 7
	LOC106565398	-1.46806	0.164842	-2.27973	0.0664611	Q9D9I4	TBC1 domain family member 20		LOC106574721	3.09841	7.60073e-07	2.05344	0.0178447	Q6IN33	Calcipressin-1
	LOC106565415	2.23238	0.000437438	3.42071	1.20289e-10	Q9Y2B0	Protein canopy homolog 2		LOC106574797	1.61298	0.123727	2.18272	0.00390058	Q8BHN1	Gamma-taxilin
	LOC106565434	-3.10549	2.56833e-16	-2.67205	1.6427e-14	P54116	Erythrocyte band 7 integral membrane protein		LOC106574865	1.73851	0.0588206	2.28226	0.00112533	Q8BHA0	INO80 complex subunit C
	LOC106565459	-2.14613	1.51544e-06	-1.10981	0.00227625	P49312	Heterogeneous nuclear ribonucleoprotein A1		LOC106574898	-3.58342	0.000317274	-2.07209	0.00899287	Q9W6R1	Phosphorylase b kinase regulatory subunit alpha, liver isoform
	LOC106565476	1.6194	0.171009	2.43909	0.000882045	P29994	Inositol 1,4,5-trisphosphate receptor type 1		LOC106574912	2.32347	0.000194156	1.11233	0.366666	O95810	Caveolae-associated protein 2
	LOC106565532	-3.20502	1.37927e-170	-2.27973	0.0284382	Q803C7	Limb region 1 homolog-like protein		LOC106575044	-2.75334	0.000158283	-1.41604	0.0263578	Q9Y2X3	Nucleolar protein 58
	LOC106565596	3.23238	6.12048e-11	3.27486	2.55784e-11	Q9H8H3	Methyltransferase-like protein 7A		LOC106575163	-2.33188	0.000160804	-2.27998	0.000158243	Q9H992	E3 ubiquitin-protein ligase MARCH7
	LOC106565693	-2.78999	0.000216821	-1.79431	0.00372647	Q8IXX5	Transmembrane protein 183A		LOC106575166	1.98362	0.00328299	2.11233	0.00077721	P29558	RNA-binding motif, single-stranded-interacting protein 1
	LOC106565809	-2.46806	0.00291725	-1.8647	0.0111963	Q6DEI8	Mitochondrial intermembrane space import and assembly protein 40		LOC106575392	3.24101	1.23221e-06	2.90588	5.81092e-05	O43688	Phospholipid phosphatase 2
	LOC106565820	1.38992	0.121269	2.11258	0.00876373	E2RQ08	Dolichyl-diphosphooligosaccharide--protein glycosyltransferase subunit 1		LOC106575577	-2.26149	0.00633546	-2.40224	0.00337076	Q9QX47	Protein SON
	LOC106565861	2.3393	0.00788606	2.89019	0.000368394	Q6DRP2	Guanine nucleotide-binding protein-like 3		LOC106575635	-1.97198	0.00184888	-2.9872	5.73803e-12	P21109	C-X-C chemokine receptor type 1
	LOC106565981	0.116903	0.926383	2.30523	3.85635e-05	Q12891	Hyaluronidase-2		LOC106575667	2.03396	2.39461e-05	2.51088	1.77689e-09	O00410	Importin-5
	LOC106565995	1.3393	0.226315	2.30523	0.00319924	Q8CFX1	GDH/6PGL endoplasmic bifunctional protein		LOC106575673	-1.48388	0.0255064	-2.01695	0.00208467	Q1LUV9	Mid1-interacting protein 1-B
	LOC106566076	-3.46806	0.000148453	-3.27973	0.0186728	Q28309	Adenosine receptor A3		LOC106575675	2.04107	0.00179918	2.61823	1.01488e-06	Q9Z336	Dynein light chain Tctex-type 1
	LOC106566128	-3.46806	0.000790249	0.518001	0.0558923	Q9Y2K5	R3H domain-containing protein 2		LOC106575703	1.56858	0.0919441	2.49085	1.28751e-12	Q9LF97	CBS domain-containing protein CBSCBSPB3
	LOC106566145	2.6194	2.07882e-05	3.00567	2.29309e-07	Q7T3H1	Dynactin subunit 2		LOC106575713	3.76826	1.09332e-07	3.03833	0.000377746	Q68EK2	Calcitonin gene-related peptide type 1 receptor
	LOC106566149	1.1169	0.241966	2.0422	0.00331964	P56192	Methionine--tRNA ligase, cytoplasmic		LOC106575942	3.92614	3.4944e-14	4.38535	0.000324932	Q5XJ10	Glyceraldehyde-3-phosphate dehydrogenase
	LOC106566159	2.43194	0	-3.08709	7.24963e-08	Q7SIG3	Elastase-1		LOC106575953	2.15355	0.154476	2.9868	0.00298112	P31646	Sodium- and chloride-dependent GABA transporter 2
	LOC106566242	1.85387	0.104414	2.11258	0.0545851	O96133	Uncharacterized protein PFB0145c		LOC106575977	-2.84645	0.0120808	-3.20959	0.00555716	Q15696	U2 small nuclear ribonucleoprotein auxiliary factor 35 kDa subunit-related protein 2
	LOC106566250	3.53194	0	3.89019	0	Q8R4Y4	Stabilin-1		LOC106576172	-1.91684	0.0351768	-2.43199	0.00769808	Q8VEK6	Inhibitor of growth protein 3
	LOC106566294	-2.05302	0.0280077	-2.8647	0.00908898	Q5RCT1	Tumor protein D54		LOC106576207	-2.15131	1.35918e-05	-2.60191	6.09642e-07	Q5RHY1	Protein MCM10 homolog
	LOC106566341	-1.46806	0.170823	-2.27973	0.0703484	Q8K3M5	CDK5 and ABL1 enzyme substrate 2		LOC106576238	-2.69445	0.0042697	-2.79456	0.00269273	Q75N03	E3 ubiquitin-protein ligase Hakai
	LOC106566462	-1.20502	0.305535	-3.0167	0.0732033	Q5E9V5	Kelch domain-containing protein 8B		LOC106576293	0	1.00626e-07	-2.62463	1.55328e-06	P62321	Small nuclear ribonucleoprotein F
	LOC106566535	-2.46806	0.0414807	-1.18795	0.00779687	Q04735	Cyclin-dependent kinase 16		LOC106576325	2.37594	0.000103349	2.53934	0.000947282	O74423	Epsin-1
	LOC106566555	-4.20502	0.00122802	-2.14223	0.0142576	Q9JL19	Nuclear receptor coactivator 6		LOC106576365	3.9609	0.00080492	3.59776	0.00555716	Q8AVJ1	Proline-rich protein 5
	LOC106566577	2.53194	2.00504e-05	3.74264	3.39728e-14	Q2VIU1	DNA-binding protein inhibitor ID-2		LOC106576464	-1.92446	0.000540348	-1.99809	0.000282801	A4D1B5	Gamma-secretase-activating protein
	LOC106566619	-3.27541	0.0115753	-4.08709	0.00683067	Q6AZ51	Interleukin-17 receptor E		LOC106576479	1.9609	0.386695	3.37537	0.00169052	G5E829	Plasma membrane calcium-transporting ATPase 1
	LOC106566736	1.77987	0.131487	2.0422	0.072067	Q5XHX2	Taperin		LOC106576533	0.153547	0.908055	2.6973	0.0089825	Q64568	Plasma membrane calcium-transporting ATPase 3
	LOC106566757	-1.46806	0.136898	-2.27973	0.049366	P05625	RAF proto-oncogene serine/threonine-protein kinase		LOC106576792	-1.68599	0.0508629	-2.39017	0.00581075	Q8NDX5	Polyhomeotic-like protein 3
	LOC106566777	-2.22705	8.98758e-05	-1.41724	0.00341713	P00515	cAMP-dependent protein kinase type II-alpha regulatory subunit		LOC106576984	2.24101	0.00063558	1.37537	0.164745	Q5BKW9	Isoaspartyl peptidase/L-asparaginase
	LOC106566830	2.37324	1.31043e-05	2.24383	5.27541e-05	Q99624	Sodium-coupled neutral amino acid transporter 3		LOC106577006	2.61298	0.00219928	2.03833	0.0524788	Q7TSX5	Phosphatidylcholine:ceramide cholinephosphotransferase 1
	LOC106566840	2.23238	0.00272388	2.36412	0.0162585	Q9Z2K0	Death effector domain-containing protein		LOC106577186	-3.30589	0.00396322	-3.08406	0.00437457	P16260	Graves disease carrier protein
	LOC106566890	3.14665	0.0072119	3.67446	0.0178644	P70206	Plexin-A1		LOC106577197	-0.846453	0.908055	2.96033	0.00524185	Q8BIG7	Catechol O-methyltransferase domain-containing protein 1
	LOC106566897	1.1169	0.270671	2.1797	8.05506e-05	Q8WN93	Calcitonin gene-related peptide type 1 receptor		LOC106577271	2.77804	4.59039e-06	1.96033	0.0125215	A4IGD2	N-acetylaspartate synthetase
	LOC106566948	-2.24567	0.0444282	-2.54277	0.0319504	Q06124	Tyrosine-protein phosphatase non-receptor type 11		LOC106577331	-1.45414	0.0856023	-2.12213	0.00924365	B0BM24	Protein FAM161A
	LOC106567007	-0.52946	0.461855	-2.8647	0.077547	Q06019	Lens fiber major intrinsic protein		LOC106577339	2.85399	2.40405e-06	2.8493	1.96891e-06	Q803E0	Paladin
	LOC106567075	1.43883	0.198324	2.0422	0.0458914	Q8NCJ5	SPRY domain-containing protein 3		LOC106577353	3.06044	0.00546775	2.79041	0.017957	B5X441	F-box/LRR-repeat protein 15
	LOC106567090	-2.46806	0.00606049	-3.27973	0.0196325	P36220	Tubulin alpha chain		LOC106577375	-2.84645	4.04207e-06	-2.88767	2.60298e-06	P11911	B-cell antigen receptor complex-associated protein alpha chain
	LOC106567140	-2.05302	0.0983623	-2.27973	0.0794136	Q9UMR2	ATP-dependent RNA helicase DDX19B		LOC106577506	2.73851	0.00012472	1.96033	0.0359163	O42364	Apolipoprotein Eb
	LOC106567145	-0.883097	0.413287	-3.27973	0.0580158	Q6ZT52	Protein FAM43B		LOC106577545	2.73851	0.0447374	3.11233	0.00624345	Q14542	Equilibrative nucleoside transporter 2
	LOC106567167	2.0555	0.0676241	2.11258	0.0582168	Q6NZH6	Transcription factor CP2		LOC106577647	2.32347	0.0530341	2.67305	0.00750657	Q13217	DnaJ homolog subfamily C member 3
	LOC106567189	-2.57497	3.53716e-06	-3.76516	7.28209e-08	Q8K1S5	Krueppel-like factor 11		LOC106577683	-4.06605	1.62457e-210	-4.96842	3.01678e-229	Q9BDY9	RNA-binding protein 4
	LOC106567270	-2.46806	3.85635e-05	-4.60166	2.90295e-07	Q8W485	Uncharacterized protein At5g50100, chloroplastic		LOC106577690	-6.4999	9.39284e-32	-3.80414	2.0489e-26	Q80X89	UDP-glucuronosyltransferase 2A1
	LOC106567343	-0.883097	0.345694	-2.27973	0.0643636	Q8VCH2	CMRF35-like molecule 5		LOC106577691	-3.65381	0.00122494	-3.43199	0.00133075	Q9Z282	Probable G-protein coupled receptor 132
	LOC106567414	1.99137	0.0319947	2.52762	0.00322751	P62255	Ubiquitin-conjugating enzyme E2 G1		LOC106577697	-4.30589	8.91127e-06	-3.08406	7.95674e-05	Q568J8	Transmembrane protein 256
	LOC106567583	2.53194	0.00929065	2.47515	0.0116815	Q93034	Cullin-5		LOC106577735	-2.09799	6.31567e-09	-2.46113	9.3059e-11	not available
	LOC106567586	-1.62006	0.0948172	-3.60166	1.67659e-07	Q8WTR4	Glycerophosphodiester phosphodiesterase domain-containing protein 5		LOC106577766	3.25041	0.000295833	3.18272	0.000406199	Q80SU7	Interferon-induced very large GTPase 1
	LOC106567641	2.81734	0.000458602	4.196	9.3225e-11	P08108	Heat shock cognate 70 kDa protein		LOC106578147	2.7974	0.0964941	3.43426	0.00619875	O75923	Dysferlin
	LOC106567750	-3.05302	0.000489083	-0.298134	0.679963	Q503Y8	Protein EURL homolog		LOC106578150	-2.01638	1.17655e-11	-2.20959	4.59845e-13	Q5ZMN0	Acidic leucine-rich nuclear phosphoprotein 32 family member B
	LOC106567765	3.6194	0.00831887	4.25943	0.000570026	Q7Z417	Nuclear fragile X mental retardation-interacting protein 2		LOC106578224	0	0.000215671	-2.53152	0.00887102	B3QXR7	Protein translocase subunit SecA
	LOC106567782	1.6194	0.247299	2.36412	0.0594668	Q923Q2	StAR-related lipid transfer protein 13		LOC106578276	2.37897	2.50248e-06	2.28037	8.80724e-06	P10394	Retrovirus-related Pol polyprotein from transposon 412
	LOC106567798	-1.00863	0.0873311	-2.05734	0.00455225	Q8WWW8	GRB2-associated-binding protein 3		LOC106578378	-2.06218	1.4001e-20	-2.73566	5.55433e-28	Q01584	Lipocalin
	LOC106567833	-1.73109	0.0421086	-2.54277	0.00362709	O35264	Platelet-activating factor acetylhydrolase IB subunit beta		LOC106578379	2.7974	0.00293414	2.7446	0.00331104	Q6NW52	Methionine-R-sulfoxide reductase B2, mitochondrial
	LOC106567888	-2.46806	0.0281053	-2.27973	0.035212	Q8WVV4	Protein POF1B		LOC106578468	-2.88208	0.000975773	-1.66025	0.0288668	Q5R7X2	U2 snRNP-associated SURP motif-containing protein
	LOC106567938	3.14665	0.000944597	3.14653	0.000945217	P20825	Retrovirus-related Pol polyprotein from transposon 297		LOC106578982	4.78775	2.66372e-10	3.50922	1.6625e-08	P24775	Retinol-binding protein 4-B
	LOC106568162	0.853869	0.587252	2.36412	0.0594668	A4IIK1	Malignant fibrous histiocytoma-amplified sequence 1 homolog		LOC106579021	2.47547	0.00553864	1.7446	0.157271	O75689	Arf-GAP with dual PH domain-containing protein 1
	LOC106568176	-5.05302	0.000837979	-2.27973	0.0114938	Q2THW9	Palmitoyltransferase ZDHHC5		LOC106579105	-3.39394	4.2372e-15	-5.45752	4.43274e-19	P30419	Glycylpeptide N-tetradecanoyltransferase 1
	LOC106568230	-1.73109	0.171503	-2.8647	0.0709565	P07314	Glutathione hydrolase 1 proenzyme		LOC106579139	-2.83251	3.22529e-09	-2.57417	1.55335e-08	Q52KI8	Serine/arginine repetitive matrix protein 1
	LOC106568275	-0.59359	0.216655	-2.27973	0.0318579	Q7Z569	BRCA1-associated protein		LOC106579241	2.31005	7.67772e-05	2.54529	2.22307e-06	Q6BAA4	Fc receptor-like B
	LOC106568279	-2.8831	0.0598392	-2.69477	0.0678962	Q96AY4	Tetratricopeptide repeat protein 28		LOC106579246	3.19794	0.00144933	2.8348	0.0104683	Q9CWH5	tRNA (guanine(10)-N2)-methyltransferase homolog
	LOC106568322	-1.59359	0.134821	-2.27973	0.0620591	Q7SYD5	Protein transport protein Sec31A		LOC106579413	4.40147	0.000704474	4.31397	0.000987506	Q6AHZ1	Zinc finger protein 518A
	LOC106568542	0.320437	0.375117	-3.27973	0.00289018	Q8R0J7	Vacuolar protein sorting-associated protein 37B		LOC106579452	-2.33188	3.72395e-07	-2.69502	2.14884e-08	Q96B97	SH3 domain-containing kinase-binding protein 1
	LOC106568562	-2.20502	0.0125933	-3.60166	0.00193552	Q7SZN2	E3 ubiquitin-protein ligase RNF170		LOC106579535	4.15355	0.00536792	4.14796	0.00436049	Q5ZMQ0	Armadillo repeat-containing protein 1
	LOC106568573	2.41458	1.55481e-05	2.80773	1.00702e-07	Q8BHD7	Polypyrimidine tract-binding protein 3		LOC106579574	3.47547	0.000119092	3.51833	6.11722e-05	Q8NEZ4	Histone-lysine N-methyltransferase 2C
	LOC106568582	-3.05302	0.0336274	-0.105489	0.896953	Q9GLP1	Coagulation factor V		LOC106579597	0	0.00273842	-5.11648	0.00382823	Q9UGJ0	5'-AMP-activated protein kinase subunit gamma-2
	LOC106568636	-2.05302	0	-2.44966	0.0126274	Q99M71	Mammalian ependymin-related protein 1		LOC106579621	-2.06885	0.00478123	-0.493386	0.723051	P20917	Myelin-associated glycoprotein
	LOC106568720	2.30955	1.67659e-07	2.83773	3.62643e-12	O12990	Tyrosine-protein kinase JAK1		LOC106579692	3.67711	0.0262868	4.345	0.000715544	Q8J0F7	Compactin nonaketide synthase mlcA
	LOC106568729	2.28683	0.0154902	2.80773	0.00132743	Q9UGQ2	Calcium channel flower homolog		LOC106579760	3.40147	0.0204543	3.6973	0.00392822	Q02337	D-beta-hydroxybutyrate dehydrogenase, mitochondrial
	LOC106568741	-2.26161	0.000615965	-2.17282	0.000811281	B5X3V2	UAP56-interacting factor		LOC106579934	1.9609	0.0253366	2.31397	0.00164992	Q6TLE6	Calcium release-activated calcium channel protein 1
	LOC106568757	1.3393	0.332265	2.11258	0.0863117	Q01713	Krueppel-like factor 9		LOC106580017	3.363	0.000695591	3.46283	0.000247433	Q10713	Mitochondrial-processing peptidase subunit alpha
	LOC106568832	-2.00863	0.00710949	-1.8203	0.0113205	O08584	Krueppel-like factor 6		LOC106580279	-1.52453	0.162272	-3.20959	0.00560848	P07314	Glutathione hydrolase 1 proenzyme
	LOC106568876	1.77987	0.1391	2.27486	0.00202806	A8DZH4	Xenotropic and polytropic retrovirus receptor 1 homolog		LOC106580339	1.89051	0.155624	2.49085	0.00855535	Q8JG64	Protein disulfide-isomerase A3
	LOC106568893	1.53194	0.0570661	2.0422	0.00623297	P30931	Tissue factor		LOC106580342	-2.16838	0.0402405	-3.53152	0.00339145	Q9DB00	GON-4-like protein
	LOC106568923	1.40641	0.211902	2.0422	0.0463963	Q5TC82	Roquin-1		LOC106580394	3.69787	5.28396e-10	5.03199	0.00440542	Q8VBT2	L-serine dehydratase/L-threonine deaminase
	LOC106568930	1.3393	0.266357	2.0422	0.0599442	B1WAP7	Segment polarity protein dishevelled homolog DVL-3		LOC106580418	3.03763	4.52206e-07	2.83223	6.50291e-13	P47749	Proteinase-activated receptor 1
	LOC106568952	-2.46806	0.0135751	0.373243	0.623682	Q14258	E3 ubiquitin/ISG15 ligase TRIM25		LOC106580573	2.10774	0.00563352	2.49085	0.000128697	Q92820	Gamma-glutamyl hydrolase
	LOC106568954	-1.98263	0.0591734	-2.27973	0.00106863	Q90YL3	Mediator of RNA polymerase II transcription subunit 26		LOC106580600	-3.78505	2.09119e-06	-2.03272	0.000768671	Q9DE06	Steroidogenic acute regulatory protein, mitochondrial
	LOC106568955	-2.8831	0.000135244	-3.27973	5.85352e-05	Q9QYM2	Poly(ADP-ribose) glycohydrolase		LOC106580622	2.67711	0.000914857	4.23335	0.000886274	A4QTQ9	U3 small nucleolar RNA-associated protein 10
	LOC106568967	1.64742	0.0634775	2.06604	0.00591283	Q8BW72	Lysine-specific demethylase 4A		LOC106580678	-1.73954	0.111932	-3.91003	0.00307015	Q92804	TATA-binding protein-associated factor 2N
	LOC106568970	-0.220132	0.724159	-2.27973	0.0068917	A5PF44	GTPase-activating Rap/Ran-GAP domain-like protein 3		LOC106580756	6.81888	7.58937e-08	7.45929	5.26292e-51	Q92088	Cytochrome P450 2M1
	LOC106569017	2.14665	0.00045423	1.72027	0.00831541	Q8BLR9	Hypoxia-inducible factor 1-alpha inhibitor		LOC106580788	1.82815	0.0858545	2.31879	0.00444669	Q0VCM6	Large neutral amino acids transporter small subunit 4
	LOC106569133	-0.937545	0.140178	-2.6423	0.00298411	Q5F3N5	Kelch-like protein 14		LOC106580853	-1.54689	0.0781078	-2.5881	0.00379733	Q8BL97	Serine/arginine-rich splicing factor 7
	LOC106569146	2.23238	0.0238548	2.47515	0.00942538	P22694	cAMP-dependent protein kinase catalytic subunit beta		LOC106580917	-2.54035	1.01303e-10	-3.66902	1.43365e-14	Q0VC48	Tropomodulin-4
	LOC106569195	-2.46806	0.00588322	-2.27973	0.00825506	O15116	U6 snRNA-associated Sm-like protein LSm1		LOC106581028	3.06044	0.00277993	1.49085	0.547731	Q91WU5	Arsenite methyltransferase
	LOC106569209	1.23238	0.255255	2.30523	0.00297732	P80204	TGF-beta receptor type-1		LOC106581167	2.73851	0.0408638	3.18272	0.00362268	Q90850	Hypermethylated in cancer 1 protein
	LOC106569275	-3.46806	0.0133119	-2.27973	0.0399099	P14380	Transposon TX1 uncharacterized 82 kDa protein		LOC106581278	1.73851	0.0502943	2.35519	0.000384874	P13731	Serpin H1
	LOC106569348	1.92426	0.0687948	2.0422	0.0494063	Q00535	Cyclin-dependent-like kinase 5		LOC106581348	2.0044	9.31331e-05	1.71097	0.00230606	O70617	Inward rectifier potassium channel 13
	LOC106569462	2.3393	6.98416e-05	2.62716	3.1643e-06	Q80UW8	DNA-directed RNA polymerases I, II, and III subunit RPABC1		LOC106581356	2.70814	0.000159938	2.43426	0.00156753	Q9Y376	Calcium-binding protein 39
	LOC106569491	-2.46806	0.0330638	-0.205025	0.72153	Q7YS92	C-X-C chemokine receptor type 4		LOC106581646	-2.43142	0.0104602	-2.79456	0.003788	Q9NYG2	Palmitoyltransferase ZDHHC3
	LOC106569508	-2.02749	0.00297732	-1.83916	0.00515288	A0PA85	Glutamate decarboxylase 1		LOC106581772	2.62303	2.62699e-13	2.62913	1.9292e-13	Q8I7P9	Retrovirus-related Pol polyprotein from transposon opus
	LOC106569523	-2.15686	3.26856e-11	-1.73084	6.80623e-09	P49427	Ubiquitin-conjugating enzyme E2 R1		LOC106582079	-1.52453	0.0752792	-2.20959	0.0083119	Q58EL7	Spindle and kinetochore-associated protein 3
	LOC106569544	-2.0351	4.6272e-05	-1.04707	0.0108973	Q68FU8	SURP and G-patch domain-containing protein 1		LOC106582202	3.15355	0.000316006	2.59776	0.0117731	Q00651	Integrin alpha-4
	LOC106569615	1.19491	0.175526	2.11258	0.00604092	P70187	Hippocampus abundant transcript 1 protein		LOC106582252	-2.4415	5.15433e-139	-2.15533	1.65057e-121	Q9IA76	60S ribosomal protein L31
	LOC106569780	-3.08955	1.47063e-09	-2.79431	6.79292e-09	P30203	T-cell differentiation antigen CD6		LOC106582386	2.07108	1.08159e-09	2.17507	3.83482e-11	Q13287	N-myc-interactor
	LOC106569888	-3.46806	0.000258617	-2.27973	0.00242364	P03934	Transposable element Tc1 transposase		LOC106582439	1.68406	0.0136536	2.04675	0.000355231	Q0II59	Pyridoxal kinase
	LOC106569924	-4.05302	0.0815289	-3.8647	0.085521	O43312	Metastasis suppressor protein 1		LOC106582471	-2.02703	0.000541011	-2.29706	0.000111107	P51992	Heterogeneous nuclear ribonucleoprotein A3 homolog 2
	LOC106569957	-0.883097	0.330028	-2.27973	0.0560533	P22866	Glycerol operon regulatory protein		LOC106582526	1.61298	0.409187	2.6973	0.00652765	P07589	Fibronectin
	LOC106569996	-2.24567	0.00584087	-2.05734	0.0260598	P78364	Polyhomeotic-like protein 1		LOC106582650	1.83804	0.0468448	2.45879	0.000398639	P49416	Syndecan-4
	LOC106570011	0.23238	0.813784	2.11258	0.00418821	A7LCJ3	Sialoadhesin		LOC106582882	-3.8762	3.14632e-10	-3.8243	2.83474e-10	P23770	GATA-binding factor 2
	LOC106570020	-2.60556	0.000299592	-1.60988	0.00644497	not available			LOC106583072	3.15355	0.000131194	3.345	1.36113e-05	Q91WL0	Epidermal growth factor receptor kinase substrate 8-like protein 3
	LOC106570025	-4.21575	6.74822e-27	-3.46416	3.49147e-24	not available			LOC106583079	2.9609	0.17851	4.14796	0.00168491	Q03721	Potassium voltage-gated channel subfamily C member 4
	LOC106570050	2.88949	0.0257916	3.57825	0.00215472	Q5IGR7	Exostosin-1b		LOC106583101	2.06044	0.0316165	2.24984	0.0082344	A5PL98	Succinate dehydrogenase [ubiquinone] iron-sulfur subunit, mitochondrial
	LOC106570077	-1.18795	0.239108	-2.08709	0.0833644	Q6U841	Sodium-driven chloride bicarbonate exchanger		LOC106583276	-2.12656	0.000158794	-1.39017	0.00825169	Q9D1J3	SAP domain-containing ribonucleoprotein
	LOC106570080	-4.46806	0.00069663	-4.27973	0.000783895	Q6NYI0	Homocysteine-responsive endoplasmic reticulum-resident ubiquitin-like domain member 2 protein		LOC106583397	1.47547	0.134036	2.02307	0.00411904	Q9UIR0	Butyrophilin-like protein 2
	LOC106570085	-2.84462	1.8218e-15	-2.24126	1.61351e-12	P49760	Dual specificity protein kinase CLK2		LOC106583433	4.19794	0.0292181	4.99986	0.000466051	Q8TCB0	Interferon-induced protein 44
	LOC106570228	2.1169	0.000287837	2.76466	1.88633e-07	P83876	Thioredoxin-like protein 4A		LOC106583473	2.43365	0.00417875	2.37537	0.00495623	O09117	Synaptophysin-like protein 1
	LOC106570375	-2.46806	0.00181201	-2.27973	0.00277416	O75494	Serine/arginine-rich splicing factor 10		LOC106583491	-1.37002	0.0888004	-2.73316	0.00106429	Q9H6A0	DENN domain-containing protein 2D
	LOC106570408	-2.46806	0.0481881	-0.227051	0.501133	Q2T9Q1	TBC1 domain family member 20		LOC106583644	2.54586	0.00329627	2.59776	0.00176426	Q06274	Integrin alpha-5
	LOC106570481	2.38992	7.91578e-09	2.36412	1.29793e-08	P00129	Cytochrome b-c1 complex subunit 7		LOC106583645	-3.50942	0.000896567	-1.99809	0.0189804	Q8TF05	Serine/threonine-protein phosphatase 4 regulatory subunit 1
	LOC106570563	-4.46806	2.7122e-11	-3.27973	1.11416e-09	Q9I8F4	Tumor protein D53 homolog		LOC106583653	2.54841	0.00872017	2.00706	0.0954303	A0A0R4IBK5	E3 ubiquitin-protein ligase rnf213-alpha
	LOC106570648	-2.14613	4.80238e-07	-1.42175	0.000117638	Q8VE97	Serine/arginine-rich splicing factor 4		LOC106583740	-2.32645	3.02077e-20	-2.68959	1.32403e-23	A0ZSK4	Neoverrucotoxin subunit beta
	LOC106570657	-0.00862771	0.993162	-2.27973	0.0295192	Q568K2	E3 ubiquitin-protein ligase PPP1R11		LOC106583784	2.40147	4.34725e-06	2.76769	3.92549e-09	Q8BU30	Isoleucine--tRNA ligase, cytoplasmic
	LOC106570660	0.991372	0.435507	2.30523	1.34715e-09	A4VCH0	Phosphatidylinositide phosphatase SAC1-B		LOC106583855	-2.08746	8.49578e-05	-2.74011	1.87992e-06	Q3T0Q6	Cellular nucleic acid-binding protein
	LOC106570666	-2.46806	0.0232442	1.1758	0.212202	Q568K2	E3 ubiquitin-protein ligase PPP1R11		LOC106583972	1.47547	0.424146	2.51833	0.00661264	P50392	Cytosolic phospholipase A2
	LOC106570752	-1.46806	0.0366745	-2.27973	0.00576659	Q7ZV00	Deubiquitinase OTUD6B		LOC106583976	3.24101	0.00282106	3.31397	0.00137786	P07228	Integrin beta-1
	LOC106570833	-2.62006	0.00627918	-4.27973	0.0121312	Q9Y6X4	Soluble lamin-associated protein of 75 kDa		LOC106584003	-2.35547	0.0044741	-2.33158	0.00380083	Q8TF01	Arginine/serine-rich protein PNISR
	LOC106570914	-3.46806	0.0431152	-2.27973	0.0931736	P98191	Phosphatidate cytidylyltransferase 1		LOC106584159	2.7974	0.000203585	2.35519	0.00598245	P35054	Transforming growth factor beta receptor type 3
	LOC106570920	-3.14613	0.000604207	-2.9578	0.000822145	Q6L5F5	Probable isoprenylcysteine alpha-carbonyl methylesterase ICME		LOC106584194	2.9609	0.00216799	3.6233	3.5291e-06	Q9WVK5	Beta-1,4-galactosyltransferase 6
	LOC106570969	-2.46806	0.0170348	0.438831	0.258178	O15072	A disintegrin and metalloproteinase with thrombospondin motifs 3		LOC106584305	2.32347	0.0315762	2.73527	0.00214683	Q8BHJ5	F-box-like/WD repeat-containing protein TBL1XR1
	LOC106570983	-3.92749	3.08498e-05	-4.73916	1.35303e-05	Q4W5Z4	DNA (cytosine-5)-methyltransferase 3A		LOC106584368	2.12038	2.86378e-06	1.39706	0.0181469	Q9HBH9	MAP kinase-interacting serine/threonine-protein kinase 2
	LOC106571006	-2.18795	1.64834e-06	-1.13289	0.00223761	Q9H299	SH3 domain-binding glutamic acid-rich-like protein 3		LOC106584448	2.47547	0.00261708	2.05344	0.0303209	Q61142	Spindlin-1
	LOC106571034	-2.63798	1.52421e-07	-2.71269	1.04381e-07	P63043	Stathmin-4		LOC106584595	2.08165	0.00897607	1.90588	0.0222245	Q12913	Receptor-type tyrosine-protein phosphatase eta
	LOC106571081	1.20437	0.120725	2.00567	0.00359108	Q99K41	EMILIN-1		LOC106584613	3.363	1.33292e-06	3.07581	3.38221e-05	Q9HIS7	30S ribosomal protein S5
	LOC106571124	1.1169	0.454322	2.52762	0.00256436	Q8VHF0	MAP/microtubule affinity-regulating kinase 3		LOC106584649	2.67711	0.00220181	2.57177	0.00368361	O35474	EGF-like repeat and discoidin I-like domain-containing protein 3
	LOC106571139	1.85387	0.243228	2.57825	0.0710163	A1L390	Pleckstrin homology domain-containing family G member 3		LOC106584850	1.9609	0.606851	4.07581	0.000641221	Q5E954	DnaJ homolog subfamily A member 1
	LOC106571191	2.53194	5.24969e-05	3.1797	0.0225339	Q9H2Y7	Zinc finger protein 106		LOC106584987	3.32347	0.0283034	3.79041	0.00232747	B9VR26	Chemokine-like receptor 1
	LOC106571212	2.53194	0.00673474	2.89019	0.00110537	Q0IID7	Dual specificity protein phosphatase 10		LOC106584996	-4.01638	6.45935e-05	-6.37952	8.02168e-06	Q3TCN2	Putative phospholipase B-like 2
	LOC106571255	1.53194	0.154708	2.0422	0.00012321	Q5ZKL6	Membrane-bound O-acyltransferase domain-containing protein 2		LOC106585041	3.31198	0.000180232	3.65548	3.95158e-06	P46940	Ras GTPase-activating-like protein IQGAP1
	LOC106571293	-2.8831	0.00344565	-2.27973	0.00912954	Q9Y385	Ubiquitin-conjugating enzyme E2 J1		LOC106585067	2.32347	0.271385	3.96033	0.000128697	Q5M826	Transmembrane protein 140
	LOC106571335	1.43883	0.272635	2.33498	0.000345262	Q9UKL3	CASP8-associated protein 2		LOC106585443	0	0.00114526	-5.73316	0.00139411	O00482	Nuclear receptor subfamily 5 group A member 2
	LOC106571373	-2.14613	0.0650053	-2.69477	0.037799	O57474	Gap junction alpha-1 protein		LOC106585460	1.6896	0.0429254	2.05344	0.00258788	P20135	Glutathione S-transferase theta-1
	LOC106571402	1.48614	0.0936446	2.07782	3.53716e-06	O15228	Dihydroxyacetone phosphate acyltransferase		LOC106585657	1.85399	0.21773	2.59776	0.0080888	Q94HW2	Retrovirus-related Pol polyprotein from transposon RE1
	LOC106571437	2.2231	1.31954e-11	2.1353	1.39888e-10	B9KZ43	GTPase Der		LOC106585693	-2.33188	0.00813138	-1.55752	0.0597045	Q91VX2	Ubiquitin-associated protein 2
	LOC106571444	1.59803	0.0809644	2.22806	0.00758801	Q91437	CAD protein		LOC106585755	3.24101	0.000111175	2.87787	0.00176426	Q28GW8	Maternal embryonic leucine zipper kinase
	LOC106571571	0.853869	0.472937	2.52762	0.00634824	Q9EQ20	Methylmalonate-semialdehyde dehydrogenase [acylating], mitochondrial		LOC106585833	-4.77172	0.00396322	-5.74784	0.0001594	P06350	Histone H1
	LOC106571583	-2.46806	0.00319924	-2.27973	0.00469539	Q09326	Alpha-1,6-mannosyl-glycoprotein 2-beta-N-acetylglucosaminyltransferase		LOC106585868	2.90843	0.00161018	2.6973	0.00529975	O88989	Malate dehydrogenase, cytoplasmic
	LOC106571597	-3.05302	0.0723051	-2.8647	0.0801544	Q8CBC4	Consortin		LOC106585990	2.24101	0.0150515	2.563	0.00126416	O75928	E3 SUMO-protein ligase PIAS2
	LOC106571628	-2.05302	0.000903545	-2.27973	0.000427861	Q9NPB0	SAYSvFN domain-containing protein 1		LOC106586070	6.62115	2.87516e-06	6.27422	5.00594e-05	P12111	Collagen alpha-3(VI) chain
	LOC106571636	1.70187	0.175825	2.92972	0.00521126	Q5PQR3	BTB/POZ domain-containing protein 9		LOC106586140	2.34619	3.82546e-11	1.45337	0.00179895	Q9I9R3	Solute carrier family 40 member 1
	LOC106571659	2.28683	0.132651	2.52762	0.0850646	O43909	Exostosin-like 3		LOC106586205	2.32347	0.0286309	2.59776	0.00472643	P55006	Retinol dehydrogenase 7
	LOC106571683	1.53194	0.287455	2.1797	0.0958479	Q9JJG5	SERTA domain-containing protein 2		LOC106586314	3.24101	0.0114579	3.49085	0.00229562	Q2EMV9	Poly [ADP-ribose] polymerase 14
	LOC106571739	-1.46806	0.182506	-3.27973	1.84448e-06	Q804S2	Bone morphogenetic protein 2		LOC106586319	2.54586	7.65217e-05	2.49085	0.00011024	Q8CJ61	CKLF-like MARVEL transmembrane domain-containing protein 4
	LOC106571746	2.70187	0.000337838	2.92972	0.0120952	Q4VBD9	GDNF-inducible zinc finger protein 1		LOC106586334	-2.84645	2.65483e-05	-2.09412	0.000503299	P18468	H-2 class II histocompatibility antigen, I-A beta chain
	LOC106571770	2.88949	0.00125593	3.00567	0.0214986	Q9ULI0	ATPase family AAA domain-containing protein 2B		LOC106586429	2.46433	0.000321933	2.21925	0.00237068	Q69Z37	Sterile alpha motif domain-containing protein 9-like
	LOC106571799	3.20437	0.000434698	3.1797	0.000505418	O43524	Forkhead box protein O3		LOC106586486	-3.08863	0.000278801	-3.00673	0.000399505	Q9IA76	60S ribosomal protein L31
	LOC106571917	-2.46806	0.0160926	-3.8647	0.00402733	Q9NRC8	NAD-dependent protein deacetylase sirtuin-7		LOC106586690	-1.43142	0.0527072	-2.79456	0.000405429	Q01081	Splicing factor U2AF 35 kDa subunit
	LOC106571939	-1.46806	0.0649982	-2.27973	2.7122e-11	Q923J4	Aquaporin-4		LOC106586691	0.781578	0.756029	2.30826	0.000231701	Q58H57	Cystathionine beta-synthase
	LOC106571944	-2.25393	1.67788e-06	-1.87919	1.68647e-05	Q9BUQ8	Probable ATP-dependent RNA helicase DDX23		LOC106586999	1.02802	0.58748	2.54529	1.02386e-10	Q3V3Z3	Adhesion G-protein coupled receptor G5
	LOC106571951	-2.46806	0.0239396	-0.59359	0.217705	Q4FZT8	SPRY domain-containing protein 4		LOC106587034	2.82597	0.00233995	2.46283	0.0170416	Q5R685	Phosphatidylinositol 3-kinase regulatory subunit alpha
	LOC106571981	-2.75346	3.97688e-25	-1.92128	1.48244e-17	Q13247	Serine/arginine-rich splicing factor 6		LOC106587172	3.06044	0.00034619	3.24984	4.40555e-05	Q8C9E8	Calcium homeostasis modulator protein 6
	LOC106572073	2.042	1.11022e-15	2.22125	0	Q95LJ0	Serine/threonine-protein kinase pim-1		LOC106587276	2.7974	0.37941	5.06653	1.16971e-09	O88338	Cadherin-16
	LOC106572163	2.99137	0	-4.08709	2.31541e-09	P08217	Chymotrypsin-like elastase family member 2A		LOC106587573	3.10774	2.86205e-05	3.21667	6.06102e-06	P13913	Arylamine N-acetyltransferase, pineal gland isozyme NAT-10
	LOC106572228	-2.29813	0.038503	-2.10981	0.0485289	Q8IXJ9	Putative Polycomb group protein ASXL1		LOC106587575	3.01153	0.00189818	2.98023	0.00184788	Q68ED3	Non-canonical poly(A) RNA polymerase PAPD5
	LOC106572229	-2.1685	0.00324333	-2.27973	0.00247261	Q9UPG8	Zinc finger protein PLAGL2		LOC106587646	-2.85522	1.22788e-81	-2.66902	7.43294e-77	Q99PP9	Tripartite motif-containing protein 16
	LOC106572257	1.6194	0.241933	2.62716	0.00278599	Q9H1P3	Oxysterol-binding protein-related protein 2		LOC106587812	-2.78505	0.00101632	-3.14819	0.000335374	Q568P1	Guanosine-3',5'-bis(diphosphate) 3'-pyrophosphohydrolase MESH1
	LOC106572326	3.88949	0	-2.69477	9.15481e-05	P08217	Chymotrypsin-like elastase family member 2A		LOC106587911	2.73851	0.0219923	3.59776	8.03399e-06	Q78KK3	Solute carrier family 22 member 18
	LOC106572390	2.25986	2.11748e-05	2.78636	1.45509e-08	Q07011	Tumor necrosis factor receptor superfamily member 9		LOC106587941	2.56858	2.08142e-09	0.375369	0.862957	Q68Y88	C-C motif chemokine 13
	LOC106572405	-0.52946	0.388036	-4.8647	6.97134e-06	O94856	Neurofascin		LOC106587943	-2.16838	0.00800208	-1.44406	0.0646596	Q9DBF7	Pre-mRNA-splicing factor CWC25 homolog
	LOC106572423	-0.59359	0.464737	-2.05734	0.0565799	Q8BG95	Protein phosphatase 1 regulatory subunit 12B		LOC106587969	2.12457	0.00507222	2.02794	6.90255e-06	O93428	Cathepsin D
	LOC106572454	-0.146131	0.859264	-3.60166	0.0105316	Q91YL3	Uridine-cytidine kinase-like 1		LOC106587972	1.9609	0.0507913	2.37537	0.00337076	Q8JHE9	Gamma-secretase subunit Aph-1b
	LOC106572480	2.41236	0	2.31612	0	Q05826	CCAAT/enhancer-binding protein beta		LOC106588201	2.7974	3.40049e-08	2.50465	3.84522e-06	P38438	TGF-beta receptor type-2
	LOC106572508	-1.05302	0.163225	-2.27973	0	Q91392	Retinoic acid receptor gamma-A		LOC106588242	3.6454	0.000233749	3.18272	0.00455753	P54823	Probable ATP-dependent RNA helicase DDX6
	LOC106572586	2.71185	1.23053e-07	3.48182	2.28706e-14	P45973	Chromobox protein homolog 5		LOC106588379	2.38237	0.009663	2.05719	0.0451338	Q99J21	Mucolipin-1
	LOC106572653	-4.05302	0.00883982	-2.8647	0.0203033	Q14995	Nuclear receptor subfamily 1 group D member 2		LOC106588431	4.06044	2.29352e-05	3.7446	0.000287929	Q5XJ10	Glyceraldehyde-3-phosphate dehydrogenase
	LOC106572662	2.68169	0.0334336	2.30523	0.083719	P98157	Low-density lipoprotein receptor-related protein 1		LOC106588440	3.01153	0.002111	1.96033	0.197414	Q6DFR5	Myeloid-associated differentiation marker homolog
	LOC106572672	-3.14613	3.59062e-07	-1.9578	6.11286e-05	Q90ZK6	Activin receptor type-1		LOC106588456	1.07955	0.565259	2.32646	0.00151366	P79189	fMet-Leu-Phe receptor
	LOC106572711	3.1758	0.00481098	3.47515	0.00123409	B4F777	High mobility group nucleosome-binding domain-containing protein 5		LOC106588478	-2.29897	1.71036e-07	-2.10268	6.75538e-07	Q92005	Elongation factor 1-alpha
	LOC106572753	-2.35258	0.000893252	-2.40526	0.000776502	Q8BGD9	Eukaryotic translation initiation factor 4B		LOC106588553	-2.30589	5.29706e-05	-2.86167	2.86025e-06	A6NKC9	SH2 domain-containing protein 7
	LOC106572767	-3.20502	0.00144345	-2.0167	0.0112039	P25942	Tumor necrosis factor receptor superfamily member 5		LOC106588714	2.61298	0.00730985	1.64839	0.296492	Q60604	Adseverin
	LOC106572790	-1.46806	0.0801772	-2.0167	0.00467101	P26011	Integrin beta-7		LOC106589034	-2.81329	9.01e-08	-1.50657	0.000638541	Q13247	Serine/arginine-rich splicing factor 6
	LOC106572797	-4.05302	0.00455283	-2.27973	0.0245904	Q5NQ61	50S ribosomal protein L2		LOC106589117	-2.76399	9.59401e-08	-1.6532	0.00018165	Q5ZMM5	Zinc finger protein 706
	LOC106572808	2.0555	0.0221355	2.72027	0.000839167	Q92956	Tumor necrosis factor receptor superfamily member 14		LOC106589385	3.32347	0.127164	4.07581	0.00859875	Q503M4	Monocarboxylate transporter 12-B
	LOC106572822	-4.27541	1.00291e-25	-5.08709	2.06655e-27	not available			LOC106589386	2.03528	6.11407e-12	2.34386	6.77956e-09	Q13325	Interferon-induced protein with tetratricopeptide repeats 5
	LOC106572837	1.66122	0.13916	2.14653	0.00711198	Q95LL3	TBC1 domain family member 22B		LOC106589465	3.24101	0.00824268	2.79041	0.048321	Q6IQE5	ATPase asna1
	LOC106572840	-0.550521	0.354329	-3.27973	0.000210752	Q8R1V4	Transmembrane emp24 domain-containing protein 4		LOC106589481	3.02802	0.00010057	2.45337	0.0077693	Q7ZUW6	WD repeat domain phosphoinositide-interacting protein 3
	LOC106572852	2.6194	0.00356938	3.07782	0.0258883	G3V893	Zinc finger protein 335		LOC106589571	2.61298	0.0667011	3.03833	0.0084376	Q91YY4	ATP synthase mitochondrial F1 complex assembly factor 2
	LOC106572859	-0.561169	0.469419	-3.27973	1.47063e-09	P50146	Guanine nucleotide-binding protein G(i) subunit alpha-1		LOC106589755	2.15355	0.0421437	2.43426	0.0071891	Q5BLB7	MARVEL domain-containing protein 1
	LOC106573018	3.04764	0	-3.27973	2.57137e-06	P15085	Carboxypeptidase A1		LOC106589759	2.90843	0.00194342	0.960332	0.847908	Q5ZLN1	Phosphoglycerate mutase 1
	LOC106573169	-2.24567	0.00690523	-2.27973	0.00645425	Q3TLD5	Unconventional prefoldin RPB5 interactor		LOC106589852	-3.78505	2.73186e-06	-2.56323	8.93503e-05	not available
	LOC106573352	-1.6607	0.209223	-3.27973	0.0718992	Q5RDI1	Inactive serine protease PAMR1		LOC106589944	3.40147	0.000193671	3.11233	0.00146909	Q5U3Y5	Vesicle transport protein SFT2A
	LOC106573358	1.85387	0.131526	2.72027	0.000615965	Q6IQ32	Activity-dependent neuroprotector homeobox protein 2		LOC106590005	1.32347	0.320646	2.06343	0.00876374	Q6NZT6	Interferon regulatory factor 2-binding protein 2-A
	LOC106573423	0.701866	0.580955	2.30523	2.0488e-12	O60884	DnaJ homolog subfamily A member 2		LOC106590037	1.32347	0.534244	2.54529	0.00474821	Q9H2F5	Enhancer of polycomb homolog 1
	LOC106573469	0.531941	0.731839	2.0422	0.0975432	O08856	RNA polymerase II elongation factor ELL		LOC106590176	2.36856	3.36146e-10	2.00542	1.13508e-06	Q5R551	Retinoic acid receptor responder protein 2
	LOC106573479	-4.05302	8.11896e-06	-1.54277	0.00559662	Q5RGJ5	CWF19-like protein 1		LOC106590208	0	0.000676937	-3.20959	0.00563474	P83299	Carbonic anhydrase 1
	LOC106573525	-2.29813	3.34438e-06	-2.47238	1.36485e-06	Q6NZ18	KH homology domain-containing protein 4		LOC106590226	1.70814	0.00108313	2.00958	5.79002e-06	P27216	Annexin A13
	LOC106573536	3.02379	4.1142e-06	4.59063	0	P07589	Fibronectin		LOC106590254	2.26902	0.00536378	2.49085	0.000704221	O75340	Programmed cell death protein 6
	LOC106573581	2.10685	0.000882045	2.84955	5.18395e-07	A0JND4	Protein strawberry notch homolog 2		LOC106590296	2.38621	0.0199889	3.20995	1.68157e-07	Q0EEE2	Patched domain-containing protein 3
	LOC106573588	1.1169	0.455776	2.24383	0.0763819	Q0V947	Transmembrane protein 161A		LOC106590359	2.47547	0.186697	3.6973	0.000743009	A0MGZ5	Heparan-sulfate 6-O-sulfotransferase 1-B
	LOC106573600	-2.63798	1.87202e-05	-2.6423	1.84418e-05	Q14011	Cold-inducible RNA-binding protein		LOC106590568	2.85399	0.0260945	3.18272	0.00381869	Q8IZ13	Protein ZBED8
	LOC106573621	0.991372	0.353701	2.24383	0.000489083	Q4V7A5	Uncharacterized protein C11orf24 homolog		LOC106590884	-1.29897	0.0127678	-2.4506	1.33002e-25	O89100	GRB2-related adaptor protein 2
	LOC106573643	-4.05302	0.00206892	-2.8647	0.00633014	P21869	Casein kinase II subunit alpha'		LOC106591906	-2.30589	0.02418	-3.08406	0.0044877	P49816	Tuberin
	LOC106573691	-1.14613	0.188867	-2.27973	0.00993042	P34480	N-acetylglucosamine-6-phosphate deacetylase		LOC106592100	-3.65381	1.66076e-05	-3.27998	3.02294e-05	Q9BV35	Calcium-binding mitochondrial carrier protein SCaMC-3
	LOC106573868	1.85387	0.110543	2.30523	7.33636e-06	Q9H7F0	Probable cation-transporting ATPase 13A3		LOC106592646	-3.49031	7.5458e-06	-3.26849	1.03638e-05	Q8NHV1	GTPase IMAP family member 7
	LOC106573883	-1.14613	0.222964	-3.27973	0.000446233	Q66KM5	CTD small phosphatase-like protein 2		LOC106592746	2.21244	0.00630779	1.59776	0.136395	P50592	Tumor necrosis factor ligand superfamily member 10
	LOC106573899	3.08653	0.000356206	4.39269	3.83456e-10	P43407	Syndecan-2		LOC106592843	2.01862	0.0179209	2.23098	0.00326206	Q7RTR2	NLR family CARD domain-containing protein 3
	LOC106573925	-2.46806	0.000256842	-1.69477	0.00340465	P52757	Beta-chimaerin		LOC106593931	-1.22497	0.0452088	-2.91003	6.4536e-14	Q7SXX7	Multivesicular body subunit 12A
	LOC106573935	2.0555	9.67205e-09	2.1797	0.0255821	Q5E960	Zinc transporter ZIP3		LOC106594449	1.26902	0.337032	2.20544	0.00194631	Q9NZS9	Bifunctional apoptosis regulator
	LOC106573951	2.23238	0.0854702	3.11258	0.00627373	Q6NUC6	Roquin-1		LOC106595225	-3.72092	0.00160132	-3.08406	0.00316154	Q9UJW8	Zinc finger protein 180
	LOC106573977	-2.46806	0.0671544	-2.27973	0.0791416	P34152	Focal adhesion kinase 1		LOC106595578	-3.09438	0.000147923	-3.13559	0.000103343	Q9DGQ7	Hsp90 co-chaperone Cdc37
	LOC106573998	-0.660704	0.508733	-2.27973	0.0965892	P41738	Aryl hydrocarbon receptor		LOC106598937	3.15355	0.000193671	2.96033	0.00078543	P07919	Cytochrome b-c1 complex subunit 6, mitochondrial
	LOC106574020	-4.05302	0.0601259	-3.8647	0.0634923	B0S5A7	Choline transporter-like protein 5-B		LOC106599438	6.07241	6.38289e-11	5.90935	8.24867e-10	O75881	25-hydroxycholesterol 7-alpha-hydroxylase
	LOC106574054	-1.73109	0.0227068	-2.27973	0.00715903	Q1LVC2	Protein Jumonji		LOC106599513	3.69271	0.00760297	2.89893	0.113719	Q8QFX6	Neuropilin-1a
	LOC106574090	2.43883	0.0687243	2.42071	0.0715633	Q5U3A7	Dynamin-like 120 kDa protein, mitochondrial		LOC106599554	1.65605	0.0607395	2.20544	0.000949728	P14373	Zinc finger protein RFP
	LOC106574243	1.46268	0.0840585	2.16321	0.00460066	Q9Y2U5	Mitogen-activated protein kinase kinase kinase 2		LOC106599584	2.01414	2.80502e-08	1.74215	7.60398e-06	Q90965	Ras-related protein Rab-2A
	LOC106574250	-3.69045	4.46974e-06	-3.08709	1.64336e-05	Q66IE4	Transmembrane protein 237B		LOC106600407	1.9609	0.0198226	2.11233	0.00566118	Q3T100	Microsomal glutathione S-transferase 3
	LOC106574269	0.116903	0.937771	2.11258	0.0543468	P51817	cAMP-dependent protein kinase catalytic subunit PRKX		LOC106600424	6.21964	6.93644e-14	6.22503	2.93043e-14	Q6NYL5	Alanine aminotransferase 2-like
	LOC106574313	2.38992	7.99797e-07	3.00567	0.0193996	Q8R4G6	Alpha-1,6-mannosylglycoprotein 6-beta-N-acetylglucosaminyltransferase A		LOC106600435	-2.23877	0.000459841	-4.01695	1.36565e-06	P50501	Aquaporin FA-CHIP
	LOC106574346	2.3393	0.00041119	2.11258	0.00202899	O96006	Zinc finger BED domain-containing protein 1		LOC106600447	0.475475	0.908055	2.37537	0.0005186	Q17QA1	C-C motif chemokine 4
	LOC106574428	1.92426	0.0351328	2.42071	0.00435953	O77081	Protein-tyrosine sulfotransferase A		LOC106600727	-4.01638	0.00165403	-2.79456	0.00702214	Q15286	Ras-related protein Rab-35
	LOC106574435	1.30453	0.270147	2.1797	0.00924576	O14513	Nck-associated protein 5		LOC106600997	2.21244	0.000286069	2.35519	3.91994e-05	A8KBL7	Methyltransferase-like protein 2-A
	LOC106574493	-3.46806	2.0488e-12	-1.40526	1.86443e-05	P31937	3-hydroxyisobutyrate dehydrogenase, mitochondrial		LOC106601011	2.67711	0.00343176	1.99986	0.0934955	Q61576	Peptidyl-prolyl cis-trans isomerase FKBP10
	LOC106574495	1.3393	0.277585	2.07782	0.0601736	P45645	Guanine nucleotide-binding protein subunit alpha-11		LOC106601071	-3.0569	0.000147026	-4.28998	2.50929e-07	P14527	Hemoglobin subunit alpha-4
	LOC106574500	1.99137	0.0179911	2.24383	0.005668	Q96IW2	SH2 domain-containing adapter protein D		LOC106601076	-2.75421	0.00898005	-3.58085	0.00197766	P14527	Hemoglobin subunit alpha-4
	LOC106574568	-0.342528	0.659813	-3.8647	0.0032686	Q6PHD9	Methanethiol oxidase		LOC106601077	-2.10198	0.00997371	-3.16483	0.00148383	P11251	Hemoglobin subunit alpha
	LOC106574586	-3.46806	2.22045e-16	-3.27973	0.0175306	Q8BHG1	Nardilysin		LOC106601092	2.32347	0.0901205	3.31397	0.000266772	Q9Y2Y1	DNA-directed RNA polymerase III subunit RPC10
	LOC106574607	-2.46806	0.0100121	-3.8647	0.00208756	Q21K22	Serine--tRNA ligase		LOC106601187	-3.08931	1.21418e-07	-4.03741	3.04506e-09	Q7RTR2	NLR family CARD domain-containing protein 3
	LOC106574666	-2.78999	0.00178676	-2.60166	0.00249927	Q8K327	Chromosome alignment-maintaining phosphoprotein 1		LOC106601423	-2.34895	0.000486416	-1.59662	0.00993018	B5FXN8	THO complex subunit 4
	LOC106574674	-2.46806	0.0562471	-0.660704	0.356967	Q6Q759	Sperm-associated antigen 17		LOC106601512	-4.54689	4.35774e-06	-3.32507	3.07588e-05	A7E2M3	ER membrane protein complex subunit 10
	LOC106574711	-1.20502	0.118742	-3.27973	0.00300732	P83510	Traf2 and NCK-interacting protein kinase		LOC106601648	2.61298	0.0163095	2.87787	0.00267879	P17480	Nucleolar transcription factor 1
	LOC106574726	2.08653	0.0075609	2.62716	0.000270869	P18181	CD48 antigen		LOC106601729	3.15355	0.00217309	3.43426	0.000200888	P50616	Protein Tob1
	LOC106574740	-1.46806	0.102066	-2.27973	0.000859973	O15550	Lysine-specific demethylase 6A		LOC106601762	2.85399	3.67974e-05	2.79041	5.78766e-05	Q99LG2	Transportin-2
	LOC106574803	-3.46806	0.00138858	-3.27973	0.0017205	O60296	Trafficking kinesin-binding protein 2		LOC106601855	-1.73954	0.0448228	-2.5881	0.00367949	Q6AYK1	RNA-binding protein with serine-rich domain 1
	LOC106574820	1.38992	0.0296984	-2.27973	0.0459288	Q9ESG2	Ropporin-1		LOC106601929	2.90843	5.32086e-05	3.20826	9.60766e-07	A0A0R4IBK5	E3 ubiquitin-protein ligase rnf213-alpha
	LOC106574834	-1.98263	0.00810951	-2.0167	0.00747933	Q8BH01	Transmembrane and coiled-coil domain-containing protein 3		LOC106601932	2.56235	1.72379e-05	2.93805	3.50057e-08	A0A0R4IBK5	E3 ubiquitin-protein ligase rnf213-alpha
	LOC106574891	-0.982633	0.245953	-2.27973	0.0869779	Q9UI36	Dachshund homolog 1		LOC106601962	1.30039	0.305711	2.02745	0.00756571	Q15022	Polycomb protein SUZ12
	LOC106574935	-2.46806	7.63904e-05	-1.90122	0.000644762	Q8R2H7	Trafficking kinesin-binding protein 2		LOC106602333	-4.63653	1.99071e-30	-5.58463	2.10567e-32	not available
	LOC106574960	-3.78999	1.31302e-06	-1.79431	0.000709474	Q61043	Ninein		LOC106602350	-2.07778	0.00654958	-1.40989	0.0547514	Q13480	GRB2-associated-binding protein 1
	LOC106574965	-1.8831	0.0900337	-3.27973	3.87176e-05	Q5R9B8	DDB1- and CUL4-associated factor 6		LOC106602799	-1.91684	0.0607957	-2.79456	0.00834194	Q8N137	Centrobin
	LOC106574983	-4.46806	0.00200277	-2.69477	0.0092273	Q5R5U3	Zinc finger protein 271		LOC106602847	2.30039	0.00180634	2.09158	0.00723123	P30839	Fatty aldehyde dehydrogenase
	LOC106575011	2.1758	0.00838499	2.80773	0.0113059	Q9Z2U2	Zinc finger protein 292		LOC106602938	2.02802	2.11477e-06	1.59776	0.00111081	O43678	NADH dehydrogenase [ubiquinone] 1 alpha subcomplex subunit 2
	LOC106575044	-2.73109	6.97134e-06	-2.27973	4.0554e-05	Q9Y2X3	Nucleolar protein 58		LOC106602977	2.01153	0.0186788	2.345	0.00128331	Q9NY33	Dipeptidyl peptidase 3
	LOC106575053	-0.883097	0.314248	-2.27973	0.0483863	Q9JIP7	Solute carrier family 15 member 1		LOC106603140	2.53206	0.00802325	2.46848	0.00936583	Q9H4M9	EH domain-containing protein 1
	LOC106575089	1.95821	0.0669028	2.36412	0.00646999	Q8R4G6	Alpha-1,6-mannosylglycoprotein 6-beta-N-acetylglucosaminyltransferase A		LOC106603286	-1.49853	0.0691655	-2.08406	0.00904574	O00182	Galectin-9
	LOC106575093	-2.00863	7.23881e-05	-1.27973	0.00349515	Q28071	T-cell-specific surface glycoprotein CD28		LOC106603293	3.57981	0.00296661	3.31397	0.00973025	Q7Z417	Nuclear fragile X mental retardation-interacting protein 2
	LOC106575109	-0.468059	0.574801	-2.27973	0.0546312	P35580	Myosin-10		LOC106603315	2.81651	0.00429666	3.11233	0.000380565	Q6TEL0	Myotubularin-related protein 8
	LOC106575231	-2.46806	0.00232816	-2.27973	0.00349849	Q16719	Kynureninase		LOC106603406	-5.32758	8.59214e-51	-3.95375	4.80416e-45	P13216	Adrenodoxin, mitochondrial
	LOC106575249	-3.69045	3.78118e-07	-4.08709	1.71785e-07	O43639	Cytoplasmic protein NCK2		LOC106603541	2.47547	0.00348529	2.8476	0.000105819	O43422	52 kDa repressor of the inhibitor of the protein kinase
	LOC106575368	-2.59359	1.82482e-06	-1.77723	0.000119028	P62997	Transformer-2 protein homolog beta		LOC106603871	3.06044	0.000408112	2.563	0.0105157	Q6NT16	MFS-type transporter SLC18B1
	LOC106575426	-1.46806	0.15105	-2.27973	0.0577987	P70496	Phospholipase D1		LOC106603930	2.00154	0.0035506	1.8608	0.00861453	Q810B6	Rabankyrin-5
	LOC106575466	-3.63798	0.000139842	-3.12773	0.000305261	Q9UKE5	TRAF2 and NCK-interacting protein kinase		LOC106604001	-3.61199	0.0015769	-3.4897	0.00146337	Q6DRC5	SUMO-specific isopeptidase USPL1
	LOC106575469	-4.05302	9.52334e-05	-1.8647	0.00600622	P19256	Lymphocyte function-associated antigen 3		LOC106604044	1.81651	0.0091646	2.29291	7.26359e-09	Q9CZJ6	Protein Mis18-alpha
	LOC106575505	-3.20502	0	-4.60166	0.0128237	Q1L8T5	Cingulin		LOC106604073	-1.77934	0.0302488	-2.27998	0.00534962	Q8BFU7	Putative P2Y purinoceptor 10
	LOC106575535	-2.46806	0.011308	0.531941	0.470617	Q91060	Tubulin alpha chain		LOC106604153	2.37331	1.0176e-13	2.07807	9.18158e-10	Q09666	Neuroblast differentiation-associated protein AHNAK
	LOC106575541	-5.92749	1.42284e-05	-3.41724	0.000115244	Q3TVI8	Pre-B-cell leukemia transcription factor-interacting protein 1		LOC106604253	-2.02278	1.8025e-05	-2.24841	2.77936e-06	P81436	UDP-N-acetylglucosamine--peptide N-acetylglucosaminyltransferase 110 kDa subunit
	LOC106575543	2.23238	0.00124449	2.57825	8.72912e-05	not available			LOC106604467	2.61298	0.00550418	2.5019	0.00867463	A2AJN7	Sodium bicarbonate transporter-like protein 11
	LOC106575566	-0.146131	0.886792	2.14653	0.00269928	Q90WV8	Insulin-like growth factor-binding protein 5		LOC106604537	2.47547	0.00347203	2.11233	0.0265135	Q9W676	LIM domain-binding protein 2
	LOC106575598	0.491299	0.251576	-3.27973	0.00231884	P39061	Collagen alpha-1(XVIII) chain		LOC106604687	2.40147	0.0849959	3.14796	0.00165456	Q9ET55	Nocturnin
	LOC106575599	-2.22705	8.78342e-06	-1.34685	0.00136696	Q04205	Tensin		LOC106604846	2.61298	0.0851963	3.32957	0.00257611	P79750	Macrophage colony-stimulating factor 1 receptor 1
	LOC106575667	2.0555	3.87176e-05	2.38323	5.5468e-07	O00410	Importin-5		LOC106604921	-1.84645	0.0966878	-3.05759	0.00946843	Q6NSI3	Protein FAM53A
	LOC106575672	-3.46806	0.00107288	-3.27973	0.00134174	Q8CGN4	BCL-6 corepressor		LOC106604927	2.03924	7.5968e-08	1.71522	2.80614e-09	F1NY98	Down syndrome cell adhesion molecule homolog
	LOC106575703	3.1169	2.58864e-09	2.84955	1.69553e-07	Q9LF97	CBS domain-containing protein CBSCBSPB3		LOC106604986	3.21244	0.0131711	3.22781	0.0096802	Q9QXS1	Plectin
	LOC106575719	-3.05302	0.00484076	-2.27973	0.0281923	Q9HCK1	DBF4-type zinc finger-containing protein 2		LOC106605105	2.37594	0.0351928	2.66488	0.00599017	P15129	Cytochrome P450 4B1
	LOC106575732	-4.05302	0.0039201	-3.8647	0.0187997	P14859	POU domain, class 2, transcription factor 1		LOC106605197	-3.01638	0.00472288	-2.79456	0.00560142	O43699	Sialic acid-binding Ig-like lectin 6
	LOC106575740	-3.05302	0.000347642	-2.8647	0.000496577	Q15032	R3H domain-containing protein 1		LOC106605404	2.25041	0.000729876	2.12828	0.0018009	Q6MG55	Protein ABHD16A
	LOC106575774	-2.20502	1.20971e-62	-2.0167	0.0149033	P43304	Glycerol-3-phosphate dehydrogenase, mitochondrial		LOC106605425	1.15355	0.923518	3.37537	0.00581399	Q687X5	Metalloreductase STEAP4
	LOC106575775	2.43883	0.0419922	3.36412	0.00126606	P35670	Copper-transporting ATPase 2		LOC106605497	2.47547	0.0442666	2.82015	0.00634653	A3DH19	ATP-dependent helicase/nuclease subunit A
	LOC106575792	1.30453	0.175183	2.06604	1.31954e-11	O60229	Kalirin		LOC106605608	2.18329	0.000694217	2.17123	0.000623413	Q62230	Sialoadhesin
	LOC106575823	-4.05302	0.0092392	-1.25656	0.090103	P15146	Microtubule-associated protein 2		LOC106605783	-2.43142	0.0349344	-4.79456	0.00217937	Q28CA0	Cytoplasmic phosphatidylinositol transfer protein 1
	LOC106575882	2.23238	0.00369013	2.57825	0.000417906	Q4V348	Zinc finger protein 658B		LOC106605825	0	0.0023868	-3.79456	0.00748351	Q9UPW0	Forkhead box protein J3
	LOC106575894	1.79873	0.00072669	-2.27973	0.0113544	P12543	Tubulin alpha chain		LOC106605930	1.94496	0.0173309	2.31879	0.000731717	Q8IWT3	Cullin-9
	LOC106575926	-1.14613	0.299103	-2.27973	0.0988617	Q8WWI1	LIM domain only protein 7		LOC106605935	-2.0223	3.7485e-10	-2.18613	3.12922e-11	Q16610	Extracellular matrix protein 1
	LOC106575935	-2.10549	4.60036e-05	-2.27973	2.03196e-05	Q5ZKY4	Inhibitor of growth protein 4		LOC106605976	0	0.00163829	-4.37952	0.00353181	Q9N179	Protein 4.1
	LOC106576036	1.99137	0.0479814	2.72027	0.00263411	Q99MU0	Protein DBF4 homolog A		LOC106606009	2.47547	3.89514e-07	1.59776	0.0147934	P35467	Protein S100-A1
	LOC106576052	1.3393	0.0745916	2.0422	0.00254712	Q5XFQ6	Transcription factor EC		LOC106606062	-1.58342	0.143378	-3.53152	0.00371081	Q08CL8	CCR4-NOT transcription complex subunit 10
	LOC106576146	0.38609	0.443474	-2.27973	0.0688886	P23771	Trans-acting T-cell-specific transcription factor GATA-3		LOC106606076	1.2487	0.149815	2.07244	0.00014586	Q80UL9	Junctional adhesion molecule-like
	LOC106576172	-2.27541	0.00247751	-2.76516	0.000849732	Q8VEK6	Inhibitor of growth protein 3		LOC106606079	-3.61199	0.000403025	-3.71209	0.000271098	Q6Q7P4	Protein 4.1
	LOC106576176	-0.660704	0.380072	-2.27973	3.5794e-12	Q5RH02	Protein SCO2 homolog, mitochondrial		LOC106606086	-9.33831	2.04821e-102	-5.24201	4.3718e-95	P08686	Steroid 21-hydroxylase
	LOC106576181	-1.8831	0.151622	-3.27973	0.0581869	F1R4Y7	Centrosomal protein of 83 kDa		LOC106606088	-3.92174	0.000371531	-4.50727	0.000153711	P11171	Protein 4.1
	LOC106576182	0.991372	0.478797	2.0422	0.0876409	Q5RKG2	Host cell factor 2		LOC106606107	2.91908	0.00310575	3.27583	0.000150443	Q9H8L6	Multimerin-2
	LOC106576223	-2.91552	3.5794e-12	-2.8647	5.18878e-12	Q32KW0	Nuclear transcription factor Y subunit beta		LOC106606147	2.40147	6.04198e-06	3.50465	0.00547671	O32264	Probable 2-ketogluconate reductase
	LOC106576254	2.28683	1.34715e-09	-0.69547	0.180252	Q01528	Hemagglutinin/amebocyte aggregation factor		LOC106606173	2.48853	3.62227e-05	1.6529	0.0440893	P38438	TGF-beta receptor type-2
	LOC106576269	2.1169	0.0133769	3.42071	1.18494e-06	P36543	V-type proton ATPase subunit E 1		LOC106606264	2.85399	0.0039347	2.6973	0.00805154	Q5ZI87	Tubulin-specific chaperone D
	LOC106576276	2.1169	0.0190504	2.57825	0.00224295	B5X3I1	WASH complex subunit 3		LOC106606404	-2.20902	0.000774393	-0.855956	0.223604	Q15287	RNA-binding protein with serine-rich domain 1
	LOC106576330	-0.489433	0.44375	-4.27973	0.00279574	Q28EM1	Forkhead box protein J2		LOC106606438	1.92547	0.0155117	2.13126	0.00265661	A0A0R4IBK5	E3 ubiquitin-protein ligase rnf213-alpha
	LOC106576375	-2.46806	0.0562471	-2.27973	0.0671077	Q8JGM8	BH3-interacting domain death agonist		LOC106606556	2.73851	0.00674947	1.37537	0.554645	Q9NPF8	Arf-GAP with dual PH domain-containing protein 2
	LOC106576463	-2.24567	4.54634e-07	-1.05734	0.00267202	A4D1B5	Gamma-secretase-activating protein		LOC106606572	2.67711	0.00638509	2.37537	0.0266407	Q9NPF8	Arf-GAP with dual PH domain-containing protein 2
	LOC106576475	1.70187	0.000180032	-3.8647	0.00289545	O13874	Uncharacterized NOC2 family protein C1B3.09c		LOC106606605	-2.28703	2.39461e-05	0	2.64231e-10	P12018	Immunoglobulin iota chain
	LOC106576476	-0.468059	0.557331	-2.27973	0.0325559	Q28DE6	Round spermatid basic protein 1-like		LOC106606642	0	5.8133e-06	-3.20959	0.000197102	Q02373	NADH dehydrogenase [ubiquinone] 1 beta subcomplex subunit 10
	LOC106576570	2.70187	0.00385098	2.72027	0.00352547	O15031	Plexin-B2		LOC106606699	1.52278	0.107457	2.15964	0.00122257	Q6P963	Hydroxyacylglutathione hydrolase, mitochondrial
	LOC106576578	2.8235	0	-2.27973	3.84572e-05	P80646	Chymotrypsin B		LOC106606736	2.19794	0.0106254	2.6233	0.000274354	P0DMW4	Small integral membrane protein 10-like protein 2A >gi|857338718|sp|P0DMW5.1|SIL2B_HUMAN RecName: Full
	LOC106576587	1.92426	0.106006	2.36412	0.00802476	Q14585	Zinc finger protein 345		LOC106606869	-3.09038	4.55487e-35	-3.89409	3.4224e-41	P32847	Band 3 anion exchange protein
	LOC106576615	-2.46806	0.00239256	0.201792	0.646003	Q6P6T1	Complement C1s subcomponent		LOC106606878	5.54586	0.00435376	5.75619	0.00403641	O13085	Cytochrome c oxidase subunit 6A, mitochondrial
	LOC106576646	5.3133	0	5.45498	0	not available			LOC106606889	2.47547	0.0039347	3.24984	1.08295e-06	O13085	Cytochrome c oxidase subunit 6A, mitochondrial
	LOC106576649	-0.883097	0.329717	-2.27973	0.055895	Q6NWC6	Cleavage and polyadenylation specificity factor subunit 6		LOC106606979	-3.65381	6.3551e-12	-2.63844	2.6562e-09	B5FXN8	THO complex subunit 4
	LOC106576665	2.53194	0.00129999	2.76466	0.000278177	Q9GLP1	Coagulation factor V		LOC106607002	1.30882	0.0827074	2.03141	7.2224e-13	P55862	DNA replication licensing factor mcm5-A
	LOC106576688	-2.46806	0.000303267	-3.27973	4.2682e-05	Q8BP31	RING finger protein 122		LOC106607021	2.01153	0.00447799	2.21667	0.000546388	Q8IUR0	Trafficking protein particle complex subunit 5
	LOC106576792	-3.09609	9.17411e-06	-2.04527	0.000307256	Q8NDX5	Polyhomeotic-like protein 3		LOC106607112	-2.78956	0.00188349	-3.80863	0.00394216	P02142	Hemoglobin subunit beta-1
	LOC106576819	2.38992	0.00924704	2.76466	0.00146023	Q9UPQ4	Tripartite motif-containing protein 35		LOC106607373	-2.14174	0.00680187	-3.98033	0.00124615	P02019	Hemoglobin subunit alpha-1
	LOC106576840	-3.05302	0.0110572	0.462678	0.368067	A8MXQ7	Putative IQ motif and ankyrin repeat domain-containing protein LOC642574		LOC106607375	-3.19098	0.000554431	-4.38456	1.46542e-09	P14527	Hemoglobin subunit alpha-4
	LOC106576849	-2.31606	0.000859973	-1.74922	0.00482528	Q9CZ52	Anthrax toxin receptor 1		LOC106607383	-3.75334	1.8096e-82	-3.97898	2.36658e-85	P11251	Hemoglobin subunit alpha
	LOC106576883	-2.73109	0.00467101	-2.27973	0.00978728	Q4V882	Epsin-3		LOC106607612	-4.54689	0.000234774	-2.91003	0.00187992	Q96DM1	PiggyBac transposable element-derived protein 4
	LOC106576890	-2.00339	6.10849e-08	-1.81506	3.50122e-07	Q58A65	C-Jun-amino-terminal kinase-interacting protein 4		LOC106607663	-2.18749	9.82882e-05	-2.75708	4.44311e-06	Q8K1S5	Krueppel-like factor 11
	LOC106576950	0.924258	0.493839	2.50163	0	Q14766	Latent-transforming growth factor beta-binding protein 1		LOC106607775	-3.12939	1.19176e-08	-2.64453	1.36856e-07	O57474	Gap junction alpha-1 protein
	LOC106576989	-2.20502	0.00493789	-3.0167	0.0113022	Q8IYB5	Stromal membrane-associated protein 1		LOC106607798	6.30329	4.80631e-13	6.48389	0.00594593	Q8MJI6	Solute carrier family 22 member 2
	LOC106577219	-3.46806	8.66201e-05	-2.27973	0.00112093	Q9DB98	Leukocyte receptor cluster member 1 homolog		LOC106607838	1.85399	0.125289	2.54529	0.00263068	D4GQN8	CRISPR-associated nuclease/helicase Cas3
	LOC106577274	0.339296	0.441892	-2.27973	0.00301649	Q67EQ1	C-type lectin domain family 4 member E		LOC106608092	-0.176602	0.908055	-3.08406	0.00758246	E1C1L6	Ectonucleoside triphosphate diphosphohydrolase 5
	LOC106577325	1.85387	0.0723609	2.30523	0	Q6DRC5	SUMO-specific isopeptidase USPL1		LOC106608217	-2.00692	0.00077628	-1.37006	0.0159271	P49756	RNA-binding protein 25
	LOC106577375	-2.73109	1.47426e-12	-3.54277	4.4761e-15	P11911	B-cell antigen receptor complex-associated protein alpha chain		LOC106608294	-3.26149	0.000131411	-3.62463	4.64107e-05	P53450	Proto-oncogene c-Fos
	LOC106577416	-4.05302	5.7918e-08	-1.05302	0.276647	C5B9G2	UDP-3-O-acyl-N-acetylglucosamine deacetylase		LOC106608299	2.0511	1.36324e-05	1.93424	6.10673e-05	Q90512	Dihydrolipoyllysine-residue succinyltransferase component of 2-oxoglutarate dehydrogenase complex, mitochondrial
	LOC106577444	-4.05302	6.71224e-05	-2.8647	0.000410373	Q921G6	Leucine-rich repeat and calponin homology domain-containing protein 4		LOC106608319	3.32347	1.03095e-05	2.79041	0.0013174	Q5RID7	Sorting nexin-17
	LOC106577461	2.60519	0	-3.8647	2.72041e-08	P00762	Anionic trypsin-1		LOC106608379	2.32347	0.00187083	2.49085	0.000314063	Q8BM55	Transmembrane protein 214
	LOC106577477	-2.69045	2.08797e-19	-2.27973	1.19418e-16	Q91453	Stonustoxin subunit beta		LOC106608473	-3.43142	0.00169779	-1.79456	0.0435305	not available
	LOC106577620	-1.8831	0.0779873	-3.27973	8.11896e-06	D4A702	Synaptopodin-2		LOC106608695	-3.01638	1.38717e-05	-3.05759	9.03011e-06	Q97Z83	DNA primase small subunit PriS
	LOC106577623	1.43883	0.293178	2.42071	0.000920451	P23468	Receptor-type tyrosine-protein phosphatase delta		LOC106608772	2.15355	0.0017065	1.99204	0.00523454	B3DH96	Odorant receptor 131-2
	LOC106577637	2.1758	0.000210752	1.67446	0.0080743	B3DH96	Odorant receptor 131-2		LOC106608810	2.30329	0.00794288	2.57831	0.000776601	Q80SU7	Interferon-induced very large GTPase 1
	LOC106577683	-4.62852	1.76066e-60	-2.19227	5.53668e-35	Q9BDY9	RNA-binding protein 4		LOC106608841	3.24101	0.00563352	2.79041	0.0378664	Q8W468	Probable E3 ubiquitin-protein ligase ARI8
	LOC106577701	-2.46806	7.33636e-06	-1.27973	0.0032454	P0CT34	Transposon Tf2-1 polyprotein		LOC106608992	-2.0391	0.0172496	-2.88767	0.00159666	P55859	Purine nucleoside phosphorylase
	LOC106577720	2.28683	0.000104138	2.44819	2.09666e-05	O35400	Sulfotransferase family cytosolic 2B member 1		LOC106609039	-1.91684	0.0148366	-2.14248	0.00573834	Q9SDW0	Trihelix transcription factor GT-3a
	LOC106577766	2.79702	8.50751e-10	1.57372	0.00395385	Q80SU7	Interferon-induced very large GTPase 1		LOC106609167	-1.38702	0.0193385	-2.03967	0.000577934	P03934	Transposable element Tc1 transposase
	LOC106577862	1.43883	0.375107	2.52762	0.0672871	P51693	Amyloid-like protein 1		LOC106609286	-2.80993	7.61336e-05	-1.91003	0.00218065	P41970	ETS domain-containing protein Elk-3
	LOC106577894	-2.18795	6.97074e-07	-2.91716	1.04116e-08	Q9JLB9	Nectin-3		LOC106609605	3.61298	7.60919e-06	2.79041	0.00613896	Q62824	Exocyst complex component 4
	LOC106578008	2.54689	0.000657373	2.76466	0.000133773	Q460N5	Poly [ADP-ribose] polymerase 14		LOC106609766	1.9609	0.0358157	2.35112	0.00217937	Q91YY4	ATP synthase mitochondrial F1 complex assembly factor 2
	LOC106578034	-0.59359	0.375812	-3.8647	0.00228663	Q6BAA4	Fc receptor-like B		LOC106609809	2.61298	0.009234	2.37537	0.0263346	P23467	Receptor-type tyrosine-protein phosphatase beta
	LOC106578048	0.262334	0.520681	-2.27973	0.0486953	Q9CZE3	Ras-related protein Rab-32		LOC106609844	1.9609	0.207969	2.87787	0.00290531	Q5SPJ8	Exportin-T
	LOC106578060	-1.46806	0.0227562	-2.0167	0.00501991	Q5JCS9	N-acetyllactosaminide beta-1,3-N-acetylglucosaminyltransferase 3		LOC106609848	2.47547	7.56785e-05	1.59776	0.0703952	P97536	Cullin-associated NEDD8-dissociated protein 1
	LOC106578077	-2.0206	1.99819e-06	-1.88118	5.35315e-06	W5XKT8	Sperm acrosome membrane-associated protein 6		LOC106609940	0	3.83014e-06	-3.20959	0.000146069	O73747	Protein FRG1
	LOC106578090	2.53194	2.27374e-13	2.52762	2.58238e-13	Q8AY46	Kunitz-type serine protease inhibitor homolog beta-bungarotoxin B1 chain		LOC106610240	3.06044	6.5828e-05	1.79041	0.157442	Q91ZW3	SWI/SNF-related matrix-associated actin-dependent regulator of chromatin subfamily A member 5
	LOC106578123	1.85387	0.0382877	2.42071	0.00327985	Q5FWF6	Zinc finger protein 789		LOC106610275	-3.77537	1.37566e-29	-4.51702	1.59436e-32	not available
	LOC106578150	-2.95349	3.47083e-18	-3.50212	1.82977e-20	Q5ZMN0	Acidic leucine-rich nuclear phosphoprotein 32 family member B		LOC106610407	2.69151	8.32516e-10	2.54118	1.81765e-08	Q80SU7	Interferon-induced very large GTPase 1
	LOC106578213	-1.98263	0.0572297	-2.0167	0.0547172	Q3ULZ2	FH2 domain-containing protein 1		LOC106610435	-1.91058	0.00220181	-2.14819	0.000591861	Q91W45	Polyadenylate-binding protein-interacting protein 2B
	LOC106578224	-0.146131	0.826551	-2.27973	0.00232816	B3QXR7	Protein translocase subunit SecA		LOC106610457	3.52278	6.84133e-05	3.31397	0.000339885	Q80SU7	Interferon-induced very large GTPase 1
	LOC106578267	1.85387	0.0584505	2.42071	0.00724147	O75150	E3 ubiquitin-protein ligase BRE1B		LOC106610484	-2.58342	0.0133927	-2.72417	0.00811799	Q9C0G6	Dynein heavy chain 6, axonemal
	LOC106578276	2.1018	8.3176e-07	1.85982	2.57595e-05	P10394	Retrovirus-related Pol polyprotein from transposon 412		LOC106610576	-3.84645	5.61482e-17	-3.20959	4.50303e-15	Q9DGI3	Thioredoxin
	LOC106578355	2.1169	0.0795008	3.0422	0.00384615	Q9Y2X9	Zinc finger protein 281		LOC106610623	2.10774	8.82506e-07	1.49085	0.00475797	Q561K4	Coiled-coil domain-containing protein 32
	LOC106578376	-2.8831	0.00540645	-3.27973	0.0111909	Q8NDX5	Polyhomeotic-like protein 3		LOC106610815	-2.26636	4.65422e-07	-1.88475	8.19681e-06	Q52KI8	Serine/arginine repetitive matrix protein 1
	LOC106578658	-0.561169	0.418804	-2.27973	0.00455283	Q562C6	Leucine zipper transcription factor-like protein 1		LOC106610849	2.08643	1.3056e-05	2.39706	3.16983e-08	Q16678	Cytochrome P450 1B1
	LOC106578669	-2.10549	0.00256436	-1.76516	0.00681527	Q91V36	Nuclear receptor-binding protein 2		LOC106610967	2.91869	0.00281949	2.39835	1.38902e-11	Q9JLC8	Sacsin
	LOC106578689	-3.63798	1.84448e-06	-2.44966	5.14706e-05	Q8AWH3	Transcription factor Sox-17-alpha		LOC106611136	2.86504	1.09699e-10	3.29503	0.00329367	P27120	Ornithine decarboxylase 1
	LOC106578699	2.6194	0.0285424	3.42071	0.00124706	Q92539	Phosphatidate phosphatase LPIN2		LOC106611162	-2.28703	0.0200322	-2.87256	0.00478782	F4K0J3	Kinesin-like protein KIN-4C
	LOC106578870	-2.46806	9.81692e-05	-1.27973	0.010556	Q9UHR5	SAP30-binding protein		LOC106611234	2.73851	0.0152138	3.11233	0.00123721	F1QFR9	Proteasome activator complex subunit 4A
	LOC106578938	2.48614	1.83004e-07	2.30523	2.4864e-06	O14548	Cytochrome c oxidase subunit 7A-related protein, mitochondrial		LOC106611423	2.02802	0.0405956	2.79041	0.000108188	Q1LY46	Mitochondrial proton/calcium exchanger protein
	LOC106578971	2.0555	0.138686	2.36412	0.0747532	Q9P212	1-phosphatidylinositol 4,5-bisphosphate phosphodiesterase epsilon-1		LOC106611484	-3.75334	0.00670932	-2.79456	0.0170626	P49756	RNA-binding protein 25
	LOC106579022	-2.05302	1.1335e-10	-2.27973	0.0136805	Q6AYK1	RNA-binding protein with serine-rich domain 1		LOC106611485	2.15355	0.704541	4.43426	0.00279322	P78540	Arginase-2, mitochondrial
	LOC106579083	-0.146131	0.849253	-3.27973	1.87202e-05	Q58EJ9	Mitochondrial amidoxime-reducing component 1		LOC106611515	-2.79399	0.00141431	-2.05759	0.00870367	Q9BZI7	Regulator of nonsense transcripts 3B
	LOC106579139	-2.90863	3.53561e-10	-2.24226	3.3861e-08	Q52KI8	Serine/arginine repetitive matrix protein 1		LOC106611523	1.91908	0.00964632	2.16892	0.000927883	Q5M883	Chloride intracellular channel protein 2
	LOC106579188	-2.46806	0.0295842	-3.8647	0.00932926	Q571F5	SPRY domain-containing SOCS box protein 3		LOC106611674	-3.21569	1.01132e-15	-2.2569	2.44889e-11	Q3UQA7	Selenoprotein H
	LOC106579247	1.1169	0.364303	2.36412	4.46974e-06	Q4V8B2	DCN1-like protein 3		LOC106611915	-4.16838	1.1325e-20	-6.11648	1.32043e-23	Q9PSM2	Pancreatic secretory trypsin inhibitor
	LOC106579413	1.92426	0.0163689	2.11258	0.00673904	Q6AHZ1	Zinc finger protein 518A		LOC106612055	-1.98396	0.0525031	-3.66902	0.00232747	Q08881	Tyrosine-protein kinase ITK/TSK
	LOC106579452	-2.90102	5.14852e-10	-1.22727	0.000248437	Q96B97	SH3 domain-containing kinase-binding protein 1		LOC106612151	3.5111	0.000439488	3.24984	0.00220167	P27401	Pro-Pol polyprotein
	LOC106579454	2.15643	0.000267146	3.31521	2.69396e-11	Q9GLD3	Transferrin receptor protein 1		LOC106612184	-1.33188	0.0559044	-2.20959	0.00135192	Q9NQZ6	Zinc finger C4H2 domain-containing protein
	LOC106579473	2.1169	0.0157694	2.67446	0.000929295	P47813	Eukaryotic translation initiation factor 1A, X-chromosomal		LOC106612204	3.15355	4.38528e-05	3.11233	5.17668e-05	P17248	Tryptophan--tRNA ligase, cytoplasmic
	LOC106579476	-2.24567	0.000484462	-2.05734	0.0314567	Q6DBU8	Lipase member H		LOC106612321	3.73851	0.00977996	3.54529	0.0181148	Q5MD89	Vascular endothelial growth factor receptor 3
	LOC106579621	-2.46806	0.000686991	-1.69477	0.00653179	P20917	Myelin-associated glycoprotein		LOC106612328	-6.89085	4.88969e-70	-7.25399	1.57015e-70	not available
	LOC106579692	3.20437	1.85056e-08	3.55316	4.58797e-11	Q8J0F7	Compactin nonaketide synthase mlcA		LOC106612334	-2.16838	0.0407066	-2.94656	0.00776535	P35221	Catenin alpha-1
	LOC106579698	4.43883	6.93519e-05	4.54045	3.45996e-05	Q7TVK8	Phthioceranic/hydroxyphthioceranic acid synthase		LOC106612447	-1.26149	0.0747451	-2.33512	0.00089203	Q92804	TATA-binding protein-associated factor 2N
	LOC106579709	-3.14613	0.000565523	-2.47238	0.0019733	Q9QZM5	Abl interactor 1		LOC106612556	2.26902	0.00764951	2.563	0.000609192	Q68FN7	Succinate dehydrogenase [ubiquinone] cytochrome b small subunit B, mitochondrial
	LOC106579765	-2.46806	0.00372183	-2.27973	0.00540156	P30414	NK-tumor recognition protein		LOC106612557	1.15355	0.559828	2.37537	0.00273406	Q66L32	Mitochondrial import inner membrane translocase subunit Tim8 A
	LOC106579835	1.3393	0.177793	2.47515	0.00322003	Q14642	Type I inositol 1,4,5-trisphosphate 5-phosphatase		LOC106612615	3.59521	6.21375e-08	3.63783	1.12971e-05	P84245	Histone H3.3 >gi|55977062|sp|P84243.2|H33_HUMAN RecName: Full
	LOC106579855	1.6194	0.242835	2.24383	0.0760317	P43300	Early growth response protein 3		LOC106612730	5.01153	0.000790106	6.14796	9.13416e-13	P54710	Sodium/potassium-transporting ATPase subunit gamma
	LOC106579883	-1.14613	0.236565	-4.60166	0.000243986	Q05BQ1	Protein turtle homolog A		LOC106613092	-2.58342	0.0118689	-2.79456	0.00627458	Q8IVT5	Kinase suppressor of Ras 1
	LOC106580067	-2.46806	0.0175486	-2.0167	0.0336984	Q4V8E5	Major facilitator superfamily domain-containing protein 3		LOC106613353	1.73851	0.0600128	2.11233	0.00472643	P49915	GMP synthase [glutamine-hydrolyzing]
	LOC106580204	1.77987	0.0568328	2.24383	8.98758e-05	Q32S26	Bromodomain-containing protein 2		LOC106613414	2.61298	0.00788577	2.79041	0.00192297	O95714	E3 ubiquitin-protein ligase HERC2
	LOC106580299	2.61089	0	2.3172	0	P0CG67	Polyubiquitin-B		LOC106613433	2.10774	2.05869e-05	2.36026	2.08213e-07	Q75N62	GTPase IMAP family member 8
	LOC106580333	1.95821	0.01074	2.14653	0.0040426	Q5QNQ6	Oxysterol-binding protein 2		LOC106613445	2.09215	4.66545e-06	2.27869	1.05902e-07	Q8NHV1	GTPase IMAP family member 7
	LOC106580339	0.701866	0.503904	2.30523	0.00517792	Q8JG64	Protein disulfide-isomerase A3		LOC106613533	3.7974	0.00997098	4.72114	1.39447e-05	Q6NY73	Galectin-3-binding protein B
	LOC106580342	-2.10549	0.00012321	-5.08709	1.08514e-07	Q9DB00	GON-4-like protein		LOC106613538	-4.16838	0.00653059	-4.53152	0.00410492	Q8WXI4	Acyl-coenzyme A thioesterase 11
	LOC106580378	-0.883097	0.125702	-2.27973	0.0873043	Q4R6I1	Gypsy retrotransposon integrase-like protein 1		LOC106613668	1.40147	0.499193	2.49085	0.00927446	Q6NZ07	Nicalin-1
	LOC106580394	3.80807	0	5.73429	0	Q8VBT2	L-serine dehydratase/L-threonine deaminase		LOC106613675	2.46433	3.4944e-14	2.6674	0.00721744	Q9CPT4	Myeloid-derived growth factor
	LOC106580457	-2.33056	0.0207874	-2.0167	0.0331788	A0A087WPF7	Autism susceptibility gene 2 protein homolog		LOC106613694	2.32347	0.126128	2.93336	0.00846622	Q06000	Lipoprotein lipase
	LOC106580577	-2.92749	0.00106863	-1.83227	0.0108893	P34947	G protein-coupled receptor kinase 5		LOC106613768	2.32347	0.000632666	1.64839	0.0646596	Q9Z104	SWI/SNF-related matrix-associated actin-dependent regulator of chromatin subfamily E member 1-related
	LOC106580587	-2.95349	0.000920451	-3.08709	0.000739965	O15117	FYN-binding protein 1		LOC106613831	1.6896	0.123699	2.55594	0.00038252	Q8R1T4	UDP-N-acetylglucosamine transporter
	LOC106580667	-2.46806	0.000399389	-3.27973	0.0103645	P21188	Sodium/potassium-transporting ATPase subunit beta-3		LOC106613845	-1.52453	0.0803151	-2.33512	0.00665276	P43404	Tyrosine-protein kinase ZAP-70
	LOC106580679	2.85387	0.0096885	3.82879	5.46404e-05	P13648	Lamin-A		LOC106613940	3.40147	0.00633546	3.8348	0.000303867	Q14185	Dedicator of cytokinesis protein 1
	LOC106580691	-2.46806	0.0380813	-0.883097	0.452926	Q9DB50	AP-1 complex subunit sigma-2		LOC106613960	2.47547	0.00856726	2.87787	0.00032748	P23469	Receptor-type tyrosine-protein phosphatase epsilon
	LOC106580767	-2.46806	6.62003e-05	-2.27973	0.000130135	P48771	Cytochrome c oxidase subunit 7A2, mitochondrial		LOC106613967	3.10774	0.0559621	3.67305	0.00390058	Q04799	Dimethylaniline monooxygenase [N-oxide-forming] 5
	LOC106580863	-1.36852	0.0725083	-2.50212	0.00876716	A7I0X6	Cysteine--tRNA ligase		lyar	-3.16838	1.20813e-05	-1.1392	0.0602358	Q6AYK5	Cell growth-regulating nucleolar protein
	LOC106580870	-1.73109	0.0191816	-2.27973	0.00570122	Q8R5M3	Leucine-rich repeat-containing protein 15		lyrm7	-1.65381	0.0904804	-3.01695	0.00384988	Q4SQJ2	Complex III assembly factor LYRM7
	LOC106581014	-2.46806	0.0635931	-2.27973	0.0752278	O15484	Calpain-5		mars	2.42657	0.0071437	2.90588	0.000110156	Q6PF21	Methionine--tRNA ligase, cytoplasmic
	LOC106581016	-3.46806	0.00020664	-3.8647	0.0104656	Q12770	Sterol regulatory element-binding protein cleavage-activating protein		mep50	1.47547	0.0622279	2.33473	3.26151e-09	Q6NUD0	Methylosome protein 50
	LOC106581037	-2.46806	0.00202806	-2.47238	0.00200944	Q0V8G2	GA-binding protein subunit beta-2		mmrn2	2.17147	2.48855e-05	1.92791	0.000456852	A6H6E2	Multimerin-2
	LOC106581159	-2.05302	0.00107844	-1.6423	0.00453921	Q6ZUT1	Uncharacterized protein NKAPD1		mrpl49	2.21244	0.00965093	2.11233	0.0144658	Q9CQ40	39S ribosomal protein L49, mitochondrial
	LOC106581314	2.38992	0.00726643	3.00567	0.000215958	Q9NSD9	Phenylalanine--tRNA ligase beta subunit		mrps6	2.02802	0.00114304	2.29291	4.17139e-05	P82931	28S ribosomal protein S6, mitochondrial
	LOC106581461	-2.46806	0.00289018	-1.8647	0.0111187	Q8VHK9	ATP-dependent RNA helicase DHX36		mthfr	4.15355	0.00380102	3.87787	0.0112341	Q5I598	Methylenetetrahydrofolate reductase
	LOC106581495	-2.46806	0.0490884	-2.8647	0.0347398	Q9H244	P2Y purinoceptor 12		nat6	-1.84645	0.0499975	-3.79456	0.000958034	Q93015	N-acetyltransferase 6
	LOC106581600	-1.59359	0.154732	-3.27973	0.00990534	Q9NZM4	BRD4-interacting chromatin-remodeling complex-associated protein		ndua6	2.28283	3.73822e-10	2.54529	8.57421e-14	Q02366	NADH dehydrogenase [ubiquinone] 1 alpha subcomplex subunit 6
	LOC106581628	-2.46806	2.77808e-09	-2.27973	1.19224e-08	O60443	Gasdermin-E		nme7	1.15355	0.521116	2.43426	0.000928216	Q9QXL7	Nucleoside diphosphate kinase 7
	LOC106581740	-2.99857	5.0495e-07	-2.98017	5.39731e-07	V5JFY4	Interferon alpha/beta receptor 2		nnmt	-4.01638	0.00528181	-2.79456	0.0169073	O55239	Nicotinamide N-methyltransferase
	LOC106581745	-2.46806	0.0452272	-0.00862771	0.994236	Q3TUU5	Testis-expressed protein 30		nrxn1	3.08428	0.00169571	2.77909	0.00896104	A1XQX0	Neurexin-1a
	LOC106581770	-2.12857	8.27679e-13	-1.46818	1.81782e-08	Q6DDR3	Cytochrome b reductase 1		nubp2	-2.93392	3.57106e-05	-1.4897	0.0128299	Q3B7Q7	Cytosolic Fe-S cluster assembly factor nubp2
	LOC106581882	-2.46806	0.00349085	-3.27973	0.000936577	Q96DE0	U8 snoRNA-decapping enzyme		nubpl	3.40147	0.00234745	3.49085	0.00102949	Q8TB37	Iron-sulfur protein NUBPL
	LOC106581893	-1.8831	0.0686266	-3.27973	0.00119102	A6QP81	Protein-lysine methyltransferase METTL21C		p2ry8	-3.54689	0.000879231	-1.10268	0.235114	Q86VZ1	P2Y purinoceptor 8
	LOC106581971	2.1758	0.00630635	2.52762	0.000832996	Q14186	Transcription factor Dp-1		pai2b	-2.52453	1.43353e-06	-2.40224	2.2989e-06	Q91W45	Polyadenylate-binding protein-interacting protein 2B
	LOC106581977	1.1169	0.297053	2.1797	0	Q5QQ37	Beta-galactoside alpha-2,6-sialyltransferase 2		pdk3	-5.01638	0.000814399	-3.05759	0.00460865	Q922H2	[Pyruvate dehydrogenase (acetyl-transferring)] kinase isozyme 3, mitochondrial
	LOC106581993	-0.468059	0.509196	-2.27973	0.000139842	Q9D3J9	Uncharacterized protein CXorf21 homolog		pdl1	1.37594	0.334093	2.24984	0.00474821	Q9NZQ7	Programmed cell death 1 ligand 1
	LOC106581998	-2.46806	0.00326855	-1.8647	0.0121882	P79386	Nuclear receptor subfamily 0 group B member 1		peam3	2.51612	0.000182467	2.79041	5.01685e-06	Q9M571	Phosphoethanolamine N-methyltransferase
	LOC106582008	-2.07213	0.000289196	-1.72031	0.00124693	A3KNA5	Filamin A-interacting protein 1-like		pgm1	-1.27941	0.0633574	-2.37952	0.00060206	Q9D0F9	Phosphoglucomutase-1
	LOC106582016	1.53194	0.104192	2.42071	0.00342314	Q8IWS0	PHD finger protein 6		phyhd1	3.24101	0.0088556	3.31397	0.00475077	Q5U3U0	Phytanoyl-CoA dioxygenase domain-containing protein 1
	LOC106582114	-3.46806	0.000123154	-3.27973	0.015604	P18860	Gap junction alpha-5 protein		pih1d1	2.67711	0.000447371	2.03833	0.0319411	Q1RM55	PIH1 domain-containing protein 1
	LOC106582149	-2.14613	0.0993458	-2.69477	0.0635866	P41732	Tetraspanin-7		pnmt	-1.31594	0.0881561	-3.37952	0.000132988	P11086	Phenylethanolamine N-methyltransferase
	LOC106582182	1.47947	0.0873179	2.12237	0.00699342	P48820	E3 SUMO-protein ligase RanBP2		pole3	-2.58342	0.00108936	-0.444059	0.796908	Q9NRF9	DNA polymerase epsilon subunit 3
	LOC106582230	-1.46806	0.188798	-2.27973	0.0824882	P51689	Arylsulfatase D		polr3a	1.85399	0.015065	2.18272	0.000792782	A4IF62	DNA-directed RNA polymerase III subunit RPC1
	LOC106582252	-2.21172	1.30505e-113	-2.55889	4.41934e-132	Q9IA76	60S ribosomal protein L31		prss16	-2.07426	2.5793e-09	-1.53558	1.98356e-06	Q9QXE5	Thymus-specific serine protease
	LOC106582320	-5.63798	0.0033849	-4.44966	0.00482675	Q9UBS5	Gamma-aminobutyric acid type B receptor subunit 1		psd10	2.10774	0.00413148	2.03833	0.00560142	O75832	26S proteasome non-ATPase regulatory subunit 10
	LOC106582403	2.38992	6.42249e-05	2.1797	0.025552	P61587	Rho-related GTP-binding protein RhoE		ptpn2	-3.06885	0.00104362	-0.373092	0.918535	P17706	Tyrosine-protein phosphatase non-receptor type 2
	LOC106582455	1.53194	0.38179	2.57825	0.0858989	Q9BZ29	Dedicator of cytokinesis protein 9		raa2a	1.61298	0.351366	2.64839	0.00421231	P57735	Ras-related protein Rab-25
	LOC106582463	1.70187	0.0476284	2.33498	0.00285651	Q7ZYA5	Interferon-inducible double-stranded RNA-dependent protein kinase activator A homolog A		rab42	-1.43142	0.0461533	-2.11648	0.00270886	Q8BHC1	Ras-related protein Rab-39B
	LOC106582471	-3.31606	7.34232e-10	-2.36219	1.20462e-07	P51992	Heterogeneous nuclear ribonucleoprotein A3 homolog 2		rexo2	1.07955	0.410976	2.02307	0.00197474	A2VE52	Oligoribonuclease, mitochondrial
	LOC106582498	2.1169	0.0141124	2.36412	0.00447797	Q6P6X9	Nucleoporin NUP35		rn151	-2.22497	0.00423836	-3.91003	6.08811e-05	Q2TBT8	RING finger protein 151
	LOC106582540	0.116903	0.874056	-2.27973	0.0499348	A4SML2	dCTP deaminase		rnf213	2.12356	4.38303e-05	2.2365	6.18195e-06	A0A0R4I9Y1	E3 ubiquitin-protein ligase rnf213-beta
	LOC106582643	2.14665	5.24117e-05	1.84955	0.000850206	Q11204	CMP-N-acetylneuraminate-beta-galactosamide-alpha-2,3-sialyltransferase 2		ro32	-2.43142	6.31177e-09	-2.89409	1.16081e-10	P51992	Heterogeneous nuclear ribonucleoprotein A3 homolog 2
	LOC106582650	2.21376	0.000139257	2.57825	2.85168e-06	P49416	Syndecan-4		s22a6	6.92833	1.52234e-10	7.35646	0.00774196	Q6NYN7	Solute carrier family 22 member 6
	LOC106582693	-1.08955	0.145987	-2.0167	0.00124449	Q9UK61	Protein TASOR		s7a6o	-2.22497	6.74178e-05	-1.10268	0.0365924	Q5U3I2	Probable RNA polymerase II nuclear localization protein SLC7A6OS
	LOC106582736	-0.883097	0.394153	-2.27973	0.0946383	Q8N3H0	Protein FAM19A2		saca4	-2.60134	1.07187e-07	-4.96448	7.93386e-12	Q80ZQ0	Sperm acrosome membrane-associated protein 4
	LOC106582756	2.1169	0.0449369	2.96819	0.001427	Q62190	Macrophage-stimulating protein receptor		sdcbp	-1.75334	0.104235	-3.53152	0.00408312	O00560	Syntenin-1
	LOC106582766	0.567565	0.228945	-3.27973	0.0899889	Q8N608	Inactive dipeptidyl peptidase 10		sepp1	2.43514	0.0019858	2.28871	5.22517e-11	Q98SV1	Selenoprotein Pa
	LOC106582802	-2.46806	0.0367423	0.301328	0.442286	Q6DGY3	T-cell leukemia translocation-altered gene protein homolog		serb	2.47547	0.0138903	2.6973	0.00271072	Q5RB83	Phosphoserine phosphatase
	LOC106582819	-1.62006	0.0883184	-2.27973	0.000657373	Q5T0B9	Zinc finger protein 362		sgk2	2.89051	0.0021052	3.94691	1.04455e-08	Q9HBY8	Serine/threonine-protein kinase Sgk2
	LOC106582892	1.6194	0.318196	3.0422	0.000256842	Q28036	Sodium/hydrogen exchanger 1		sgpp1	4.28283	0.0111739	4.28226	0.00887999	Q9BX95	Sphingosine-1-phosphate phosphatase 1
	LOC106582901	1.43883	0.166659	2.30523	1.55481e-05	Q9BVI0	PHD finger protein 20		slc15a4	1.91908	0.0377698	2.27583	0.00294371	Q68F72	Solute carrier family 15 member 4
	LOC106582967	-2.20502	7.22206e-07	-3.60166	7.43188e-10	Q2TBP7	c-Myc-binding protein		slc1a5	1.82097	0.0170744	2.23433	0.000393893	O19105	Neutral amino acid transporter B(0)
	LOC106582976	-4.97056	0.00412138	-4.78223	0.00438009	D3ZD32	Chromodomain-helicase-DNA-binding protein 5		slc25a37	-1.51525	0.0256435	-2.07633	0.0020344	Q287T7	Mitoferrin-1
	LOC106583027	2.23238	0.106442	2.72027	0.0345146	O35099	Mitogen-activated protein kinase kinase kinase 5		slc40a1	3.67711	3.18431e-08	2.6973	0.00178863	Q9I9R3	Solute carrier family 40 member 1
	LOC106583072	-2.05302	0.090545	-2.27973	0.0724605	Q91WL0	Epidermal growth factor receptor kinase substrate 8-like protein 3		smc2	2.00154	9.0275e-06	2.1409	5.54379e-07	P50533	Structural maintenance of chromosomes protein 2
	LOC106583126	-2.02749	6.42955e-08	-1.44323	1.54853e-05	Q17QK6	F-box only protein 2		sr-bi	2.23036	6.42802e-07	2.02403	1.71065e-05	Q8WTV0	Scavenger receptor class B member 1
	LOC106583157	3.90698	0.00012535	4.06012	4.38022e-05	Q94HW2	Retrovirus-related Pol polyprotein from transposon RE1		srek1	-1.52453	0.011662	-2.44406	0.000124774	Q8WXA9	Splicing regulatory glutamine/lysine-rich protein 1
	LOC106583173	-2.61245	0.00246469	-2.21262	0.00548642	Q6NVJ5	Disco-interacting protein 2 homolog B-A		srr35	-2.02703	0.00262252	-1.12713	0.0925593	Q8WXF0	Serine/arginine-rich splicing factor 12
	LOC106583276	-2.8831	5.46345e-05	-1.69477	0.00265987	Q9D1J3	SAP domain-containing ribonucleoprotein		ssp2	2.02204	6.02865e-10	1.66488	0.000185955	Q8IXT5	RNA-binding protein 12B
	LOC106583314	-2.13364	0.000290205	-1.8964	0.000732351	O54988	STE20-like serine/threonine-protein kinase		sycc	1.30039	0.297918	2.3406	0.000485161	Q5M7N8	Cysteine--tRNA ligase, cytoplasmic
	LOC106583356	-2.46806	6.57222e-05	-2.27973	0.000129267	Q63345	Myelin-oligodendrocyte glycoprotein		tamm41	3.24101	0.000467796	2.37537	0.0565912	Q3B7H2	Phosphatidate cytidylyltransferase, mitochondrial
	LOC106583386	0.339296	0.747852	2.11258	0.00855914	P0C2X8	Cell division cycle-associated protein 3		tbb5	2.06044	0.0377588	2.43426	0.00298951	P09244	Tubulin beta-7 chain
	LOC106583431	2.23238	1.09217e-05	2.39269	1.39111e-06	Q8TCB0	Interferon-induced protein 44		tek	2.18103	6.30475e-07	1.46501	0.00898407	O73791	Tyrosine-protein kinase receptor Tie-2
	LOC106583433	4.03974	5.34775e-06	3.76466	4.98639e-05	Q8TCB0	Interferon-induced protein 44		tieg3	-1.63072	0.0221775	-2.07633	0.00326488	Q8K1S5	Krueppel-like factor 11
	LOC106583437	-3.20502	0.000412082	-2.0167	0.00492263	Q9WVF8	Tumor suppressor candidate 2		tmem43	-2.79399	4.33974e-07	-2.01028	3.74186e-05	Q9BTV4	Transmembrane protein 43
	LOC106583471	2.0555	1.32171e-06	2.47515	0.0264231	Q504E7	SUZ domain-containing protein 1		tmem80	-2.43142	1.99219e-05	-3.37952	2.51079e-07	Q96HE8	Transmembrane protein 80
	LOC106583473	1.43883	0.111717	2.27486	0.00443765	O09117	Synaptophysin-like protein 1		tmm70	2.40147	0.00757982	1.79041	0.125531	Q5ZLJ4	Transmembrane protein 70, mitochondrial
	LOC106583474	1.85387	0.180683	2.24383	0.0862	Q8N8Q1	Cytochrome b561 domain-containing protein 1		tmod4	-3.08349	4.09358e-17	-3.66902	1.6142e-19	Q0VC48	Tropomodulin-4
	LOC106583480	-2.59359	7.90694e-09	-3.8647	1.72531e-11	Q7SYB5	Differentially expressed in FDCP 6 homolog		trf	3.01025	4.38227e-30	2.36919	0.000480459	P80426	Serotransferrin-1
	LOC106583491	-2.13364	2.78289e-08	-2.04841	5.81959e-08	Q9H6A0	DENN domain-containing protein 2D		tsnax	2.09215	0.00521986	1.45337	0.155022	Q99598	Translin-associated protein X
	LOC106583524	-2.46806	0.000913417	-2.8647	0.0213446	Q14416	Metabotropic glutamate receptor 2		ube2w	2.9609	0.00757776	3.6233	3.96394e-05	Q1JPX4	Probable ubiquitin-conjugating enzyme E2 W-B
	LOC106583561	-2.1685	0.00784446	-2.81025	0.00242509	Q9P2R6	Arginine-glutamic acid dipeptide repeats protein		ubl3	-2.12209	0.00193684	-1.64569	0.0108583	O95164	Ubiquitin-like protein 3
	LOC106583597	1.92426	0.105075	2.1797	0.0566408	Q99PI5	Phosphatidate phosphatase LPIN2		uhmk1	2.85399	0.00443371	2.64839	0.0116734	Q63285	Serine/threonine-protein kinase Kist
	LOC106583644	2.3393	0.000184323	2.89019	5.3546e-07	Q06274	Integrin alpha-5		unc45a	1.8234	0.0315994	2.0589	0.00520362	Q32PZ3	Protein unc-45 homolog A
	LOC106583657	-2.55552	6.55338e-05	-1.61231	0.00237029	Q76IQ7	TOX high mobility group box family member 2		urb2	1.7974	0.0262976	1.99986	0.00507671	Q14146	Unhealthy ribosome biogenesis protein 2 homolog
	LOC106583697	2.70187	5.3922e-10	2.36412	2.37807e-07	A8E7D3	Cytochrome c oxidase assembly protein COX14 homolog		vamp5	2.85399	0.00614129	2.24984	0.0839165	Q9Z2P8	Vesicle-associated membrane protein 5
	LOC106583719	3.14665	0.00114202	3.69755	3.12728e-05	Q6DIH3	DNA replication licensing factor mcm2		vps26a	4.15355	0.000343719	4.31397	7.40206e-05	Q6TNP8	Vacuolar protein sorting-associated protein 26A
	LOC106583737	-2.1632	4.66544e-09	-1.84363	1.0261e-07	Q7RTR2	NLR family CARD domain-containing protein 3		wdfy4	2.40451	0.00200754	2.67011	0.000132988	Q6ZS81	WD repeat- and FYVE domain-containing protein 4
	LOC106583740	-2.93372	2.17047e-35	-2.43727	5.27696e-30	A0ZSK4	Neoverrucotoxin subunit beta		xaf1	3.40147	0.00504573	3.31397	0.00640214	Q6GPH4	XIAP-associated factor 1
	LOC106583753	-4.05302	9.00467e-11	-3.8647	0.0279269	P57724	Poly(rC)-binding protein 4		xylb	2.00154	0.0332736	2.22337	0.00693201	Q3TNA1	Xylulose kinase
	LOC106583792	-2.46806	0.0398401	-2.27973	0.0486953	P58165	Plasma membrane calcium-transporting ATPase 2		znf414	-1.98396	0.0154698	-2.08406	0.00909771	Q96IQ9	Zinc finger protein 414
	LOC106583830	1.23238	0.373977	2.24383	0.0599796	Q8AYG3	Dual specificity protein kinase Ttk
	LOC106583907	-4.27541	1.2541e-05	-1.76516	0.00338544	Q9H7Z6	Histone acetyltransferase KAT8
	LOC106583916	-2.33056	0.00638137	-2.0167	0.022967	Q9H7N4	Splicing factor, arginine/serine-rich 19
	LOC106583972	0.853869	0.467041	2.36412	0.00831887	P50392	Cytosolic phospholipase A2
	LOC106584003	-2.63156	9.7426e-08	-1.99962	4.32022e-06	Q8TF01	Arginine/serine-rich protein PNISR
	LOC106584055	2.0555	0.00205343	2.52762	4.84896e-05	Q568L5	Alcohol dehydrogenase [NADP(+)] B
	LOC106584099	-4.27541	6.63856e-13	-2.27973	1.9173e-08	P03934	Transposable element Tc1 transposase
	LOC106584126	1.43883	0.0933536	2.0422	0.00920914	Q805E5	Carbohydrate sulfotransferase 14
	LOC106584160	-1.8831	0.107322	-2.69477	0.0499764	F1QW93	Bromodomain testis-specific protein
	LOC106584161	-1.46806	0.21158	-2.8647	0.0647925	P17247	Transforming growth factor beta-2
	LOC106584201	-3.46806	0.00448231	-2.27973	0.0183191	Q9DE25	Forkhead box C1-A
	LOC106584282	2.0555	2.35527e-09	2.52762	0.0102251	Q5TYQ1	Protein zyg-11 homolog
	LOC106584339	-2.24905	9.7698e-19	-2.04054	6.30191e-17	A9C3R8	Retinal Mueller cells isomerohydrolase
	LOC106584362	-2.20502	0.0768735	-3.0167	0.0393488	Q6PEI3	Phosphatase and actin regulator 4B
	LOC106584371	-1.46806	0.256852	-2.8647	0.0937105	Q9H324	A disintegrin and metalloproteinase with thrombospondin motifs 10
	LOC106584396	-2.73109	0.000373545	-2.54277	0.000584118	Q00130	Uncharacterized protein ORF50
	LOC106584410	2.66122	0.00228885	2.67446	0.00213243	O43688	Phospholipid phosphatase 2
	LOC106584504	-2.22295	7.48011e-07	-2.17664	1.00624e-06	Q8N3X1	Formin-binding protein 4
	LOC106584555	-1.46806	0.0769012	-3.27973	0.00576269	Q99315	Transposon Ty3-G Gag-Pol polyprotein
	LOC106584569	1.43883	0.12041	2.24383	0.00637434	Q9QYR7	Acyl-coenzyme A thioesterase 3
	LOC106584632	0.531941	0.655611	2.42071	0.0068891	Q9JI85	Nucleobindin-2
	LOC106584635	-0.468059	0.630462	-2.27973	0.0993482	Q7LL04	UPF0676 protein C1494.01
	LOC106584661	2.3393	0.0278491	2.67446	0.0082413	Q803G5	Sorting and assembly machinery component 50 homolog A
	LOC106584663	2.81734	0.00546074	2.84955	0.00474524	Q13569	G/T mismatch-specific thymine DNA glycosylase
	LOC106584667	-2.24163	2.09591e-42	-2.44966	1.97087e-46	Q14258	E3 ubiquitin/ISG15 ligase TRIM25
	LOC106584977	-2.20502	0.038662	-2.27973	0.0351905	Q91VF5	EMI domain-containing protein 1
	LOC106584996	-4.99162	4.56567e-10	-5.21833	3.45862e-10	Q3TCN2	Putative phospholipase B-like 2
	LOC106585058	1.6194	0.157587	2.36412	0.00178676	P19637	Tissue-type plasminogen activator
	LOC106585063	2.0555	0.104859	2.11258	0.0928014	Q9P2K3	REST corepressor 3
	LOC106585066	-3.05302	0.0118325	-3.8647	0.00634563	Q6AYH4	Cell cycle regulator of non-homologous end joining
	LOC106585070	2.43883	0.0133227	2.76466	0.00323688	B0JZG0	Solute carrier family 23 member 2
	LOC106585087	2.3393	0.0668369	2.62716	0.0317496	Q86XL3	Ankyrin repeat and LEM domain-containing protein 2
	LOC106585104	-4.05302	2.41759e-06	-3.8647	3.24911e-06	Q8WVK2	U4/U6.U5 small nuclear ribonucleoprotein 27 kDa protein
	LOC106585137	-0.468059	0.512789	-3.27973	0.00808619	Q58DM3	Leukocyte surface antigen CD53
	LOC106585286	1.23238	0.335352	2.0422	0.0717092	Q9HAP2	MLX-interacting protein
	LOC106585372	-1.33056	0.146927	-2.0167	0.0549713	Q4LDE5	Sushi, von Willebrand factor type A, EGF and pentraxin domain-containing protein 1
	LOC106585393	-1.67956	0.106497	-2.56924	5.14852e-10	Q96JM2	Zinc finger protein 462
	LOC106585431	1.77987	0.087042	2.24383	0.00041119	P41231	P2Y purinoceptor 2
	LOC106585437	-1.00863	0.194927	-2.69477	0.000258617	O00622	Protein CYR61
	LOC106585446	0.268906	0.721027	-3.27973	0.0601877	Q9CQR6	Serine/threonine-protein phosphatase 6 catalytic subunit
	LOC106585555	-3.46806	0.0651725	-3.27973	0.0705894	Q58EE9	Glial fibrillary acidic protein
	LOC106585561	1.23238	0.481255	3.1797	4.80238e-07	B2RY04	Dedicator of cytokinesis protein 5
	LOC106585601	1.0555	0.399698	2.00567	0.0650406	F1MH24	AP2-associated protein kinase 1
	LOC106585689	3.20437	6.82953e-05	4.43451	1.86298e-11	P21279	Guanine nucleotide-binding protein G(q) subunit alpha
	LOC106585872	-2.46806	0.023591	-0.631558	0.369038	O43927	C-X-C motif chemokine 13
	LOC106585892	-3.05302	5.16887e-07	-2.8647	0.0181606	Q96DM1	PiggyBac transposable element-derived protein 4
	LOC106586023	-2.25656	3.53004e-05	-2.52766	1.13687e-05	B0S733	Regulator of nonsense transcripts 3A
	LOC106586028	2.23238	5.23118e-05	2.30523	2.42161e-05	A4IFA3	General transcription factor II-I repeat domain-containing protein 2
	LOC106586047	-0.660704	0.576525	-3.27973	0.097163	Q13887	Krueppel-like factor 5
	LOC106586055	0.674899	0.240307	-2.27973	0.0228649	A0JMQ7	Microtubule-associated tumor suppressor 1 homolog A
	LOC106586070	3.52743	9.65586e-09	3.07076	3.23791e-06	P12111	Collagen alpha-3(VI) chain
	LOC106586086	-0.660704	0.187148	-2.27973	0.0104898	P05552	Transcription factor Adf-1
	LOC106586115	1.99137	0.0160675	2.11258	0.00932826	Q09575	Uncharacterized protein K02A2.6
	LOC106586138	-2.23979	5.71656e-06	-1.08709	0.00569392	B8EK21	DNA-directed RNA polymerase subunit omega
	LOC106586268	0.924258	0.475408	2.1797	0.00107844	Q9NYU1	UDP-glucose:glycoprotein glucosyltransferase 2
	LOC106586269	2.74139	0.052909	2.67446	0.0615224	O15439	Multidrug resistance-associated protein 4
	LOC106586309	1.43883	0.207151	2.11258	0	Q58CX2	FAST kinase domain-containing protein 3, mitochondrial
	LOC106586314	3.19728	2.78272e-06	3.196	2.82078e-06	Q2EMV9	Poly [ADP-ribose] polymerase 14
	LOC106586324	-1.83063	0.0198604	-2.27973	0.00801032	Q52LR7	Enhancer of polycomb homolog 2
	LOC106586334	-4.05302	9.10195e-48	-3.62369	6.76001e-45	P18468	H-2 class II histocompatibility antigen, I-A beta chain
	LOC106586417	2.48614	0.0992844	3.74264	0.0026556	Q2KIL5	Protein disulfide-isomerase A5
	LOC106586424	-2.46806	1.96396e-05	-2.08709	9.80947e-05	Q62348	Translin
	LOC106586454	1.70187	0.19876	2.24383	0.0665069	Q90999	TGF-beta receptor type-2
	LOC106586486	-2.70429	0	-3.03181	0	Q9IA76	60S ribosomal protein L31
	LOC106586509	-3.78999	0.00847212	-3.0167	0.015109	Q02040	A-kinase anchor protein 17A
	LOC106586600	-2.46806	0.0254711	-2.27973	0.0321365	Q5IFP1	3 beta-hydroxysteroid dehydrogenase/Delta 5-->4-isomerase
	LOC106586616	-2.46806	7.70547e-05	-2.27973	0.0295192	Q5JZQ8	Ceroid-lipofuscinosis neuronal protein 6 homolog
	LOC106586637	1.43883	0.219751	2.57825	0.00927475	A6H757	Lysophosphatidic acid phosphatase type 6
	LOC106586689	-3.78999	2.57137e-07	-1.60166	0.000824661	Q06546	GA-binding protein alpha chain
	LOC106586717	1.53194	0.306232	2.47515	0.0574733	Q80Y19	Rho GTPase-activating protein 11A
	LOC106586734	-1.24567	0.244614	-2.27973	0.0827875	Q9SEH4	Putrescine N-methyltransferase 4
	LOC106586867	-1.46806	0.0679604	-2.27973	1.64834e-06	Q8BFW4	Tripartite motif-containing protein 65
	LOC106587031	2.14665	0.000737176	2.98705	1.04166e-07	P70187	Hippocampus abundant transcript 1 protein
	LOC106587067	2.41458	0.00455605	2.651	0.00125858	Q5UE93	Phosphoinositide 3-kinase regulatory subunit 6
	LOC106587104	2.74139	2.19909e-06	3.07782	0.0144008	Q9C0C7	Activating molecule in BECN1-regulated autophagy protein 1
	LOC106587160	-2.46806	0.000602979	-2.27973	0.0147072	Q99575	Ribonucleases P/MRP protein subunit POP1
	LOC106587209	-2.8831	0.00462392	-2.69477	0.00600638	Q9BUL9	Ribonuclease P protein subunit p25
	LOC106587400	-2.30759	6.27088e-14	-2.11927	8.41866e-13	G3XDD8	Lysozyme G
	LOC106587404	1.70187	0.135821	2.57825	0.00632205	Q28F67	Aspartate aminotransferase, mitochondrial
	LOC106587408	-3.46806	0.00736636	-3.27973	0.00860023	F1NPG5	Centromere protein T
	LOC106587410	-2.46806	0.00896979	-2.27973	0.0122032	O96006	Zinc finger BED domain-containing protein 1
	LOC106587594	2.1169	0.0206478	2.57825	0.00255559	B5X1G6	AKT-interacting protein
	LOC106587635	-2.46806	0	-2.27973	0.0295192	Q5RC31	Electron transfer flavoprotein subunit alpha, mitochondrial
	LOC106587646	-2.72118	1.68097e-173	-2.44788	1.03782e-156	Q99PP9	Tripartite motif-containing protein 16
	LOC106587725	-1.46806	0.176954	-2.27973	0.0744134	Q8WUJ3	Cell migration-inducing and hyaluronan-binding protein
	LOC106587728	-2.46806	0.0758204	-3.27973	0.0442869	Q02241	Kinesin-like protein KIF23
	LOC106587735	2.14665	3.79649e-06	3.1797	1.33227e-15	P98133	Fibrillin-1
	LOC106587739	-2.70907	0.000173855	-2.07328	0.0011092	Q13136	Liprin-alpha-1
	LOC106587741	-3.46806	5.09933e-06	-2.05734	0.00035486	P09661	U2 small nuclear ribonucleoprotein A'
	LOC106587812	-4.37495	1.53639e-09	-3.37927	2.02676e-08	Q568P1	Guanosine-3',5'-bis(diphosphate) 3'-pyrophosphohydrolase MESH1
	LOC106587837	-2.46806	0.0504684	0.509221	0.000137946	Q0C2H9	UPF0262 protein HNE_1347
	LOC106587844	-1.46806	0.180585	-2.27973	0.0768578	Q9DG12	Aryl hydrocarbon receptor nuclear translocator 2
	LOC106587857	1.1758	0.223143	2.00567	0.000893252	Q8BZ33	Tensin-4
	LOC106587964	-2.5676	9.57372e-18	-1.66306	2.83748e-11	O75506	Heat shock factor-binding protein 1
	LOC106588031	-3.95349	7.95945e-05	-2.76516	0.000529091	Q99PP2	Zinc finger protein 318
	LOC106588035	-5.05302	4.18093e-20	-4.8647	7.17738e-20	Q3ZCC8	Tubulin polymerization-promoting protein family member 3
	LOC106588070	-2.46806	0.000563997	-2.27973	0.00094241	F1M3G7	A-kinase anchor protein 13
	LOC106588095	-2.46806	0.00271142	0.495415	0.425219	Q9H0J4	Glutamine-rich protein 2
	LOC106588097	-2.46806	0.0417557	-0.146131	0.840798	O73798	Insulin-like growth factor 1 receptor
	LOC106588098	-2.46806	0.0112655	-0.187951	0.70122	Q6DN12	Multiple C2 and transmembrane domain-containing protein 2
	LOC106588103	0.991372	0.405666	2.0422	0.0449268	Q3SWT0	Platelet endothelial cell adhesion molecule
	LOC106588135	2.20437	5.21561e-08	-0.826954	6.02441e-09	P47796	Chymotrypsin A
	LOC106588189	-2.46806	0.0592694	-2.27973	0.0704566	Q3ZBF8	Ceramide synthase 2
	LOC106588197	-2.46806	7.10335e-09	-2.33863	1.81979e-08	P79944	Eomesodermin
	LOC106588201	2.95821	1.80323e-07	2.52762	2.88776e-05	P38438	TGF-beta receptor type-2
	LOC106588215	-0.468059	0.613835	-2.27973	0.0833862	not available
	LOC106588337	-1.46806	0.134662	-3.27973	0.00679543	Q96NR8	Retinol dehydrogenase 12
	LOC106588404	0.35976	0.506893	-2.27973	0.0680786	Q8K386	Ras-related protein Rab-15
	LOC106588407	2.53194	0.00394943	3.84955	8.22741e-08	P79955	Carboxy-terminal kinesin 2
	LOC106588427	1.6194	0.275493	2.30523	0.0859221	Q9P2J8	Zinc finger protein 624
	LOC106588438	-4.05302	0.000139651	-3.05734	0.00052154	Q64028	Polyhomeotic-like protein 1
	LOC106588553	-2.13685	1.50046e-09	-2.18953	8.87199e-10	A6NKC9	SH2 domain-containing protein 7
	LOC106588679	-0.0757419	0.94874	2.02405	3.97688e-25	Q801E2	Anillin
	LOC106588684	0.339296	0.79322	2.30523	0.00344565	C9J7I0	UBAP1-MVB12-associated (UMA)-domain containing protein 1
	LOC106588693	-2.78999	0.0428368	-2.60166	0.0499522	Q08462	Adenylate cyclase type 2
	LOC106588718	-3.20502	0.000851247	-2.60166	0.00230036	Q5R530	Neurexophilin-1
	LOC106588748	2.1758	0.0407135	3.14653	0.000628674	Q9NZI7	Upstream-binding protein 1
	LOC106588768	-3.46806	0.00338168	-2.54277	0.0100309	P58003	Sestrin-1
	LOC106588812	-0.352582	0.646892	-2.27973	0.0096885	Q9UBU6	Protein FAM8A1
	LOC106588813	-3.8831	8.57057e-15	-1.37284	7.31571e-06	Q99P61	Fatty acid-binding protein, heart
	LOC106588841	-1.46806	0.0939912	-2.27973	4.60036e-05	Q6P7A9	Lysosomal alpha-glucosidase
	LOC106588956	2.38992	0.000421915	2.72027	2.50736e-05	P23610	Factor VIII intron 22 protein
	LOC106589029	1.1368	0.203902	2.23334	0.0032979	P15822	Zinc finger protein 40
	LOC106589034	-3.05302	9.48169e-09	-1.37927	0.000301269	Q13247	Serine/arginine-rich splicing factor 6
	LOC106589038	-1.6607	0.12239	-2.27973	0.0608704	Q5ZMC2	Unconventional myosin-Ig
	LOC106589075	1.53194	0.0551305	2.1797	0.00267756	Q0V7M0	Importin subunit alpha-7
	LOC106589122	-0.660704	0.463058	-2.27973	0.0650083	Q6TEP1	Protein FAM91A1
	LOC106589218	1.53194	0.305621	2.57825	2.77808e-09	Q8BP71	RNA binding protein fox-1 homolog 2
	LOC106589261	-0.146131	0.902727	2.0422	0.000604207	not available
	LOC106589296	2.1758	5.1453e-06	2.25632	1.72089e-06	F1QGH9	26S proteasome non-ATPase regulatory subunit 11B
	LOC106589301	2.01307	0.00389502	2.26459	0.000753447	A2A4P0	ATP-dependent RNA helicase DHX8
	LOC106589316	2.03444	1.17141e-08	2.06604	5.90659e-09	Q4QRK0	Methionine aminopeptidase 1
	LOC106589362	2.20437	0.000965158	2.44819	0.0168062	Q7Z5K2	Wings apart-like protein homolog
	LOC106589366	0.853869	0.570975	2.1797	0.0774979	Q3UHI0	Serine-rich coiled-coil domain-containing protein 2
	LOC106589400	-3.20502	0.000319799	-3.0167	0.000441763	Q05117	Tartrate-resistant acid phosphatase type 5
	LOC106589472	-1.8831	0.0514289	-2.05734	6.93519e-05	Q9C0B0	RING finger protein unkempt homolog
	LOC106589504	1.53194	0.175141	2.11258	6.62003e-05	Q6IQE5	ATPase asna1
	LOC106589515	2.28683	0.0103594	2.44819	0.00494813	Q86UE3	Zinc finger protein 546
	LOC106589521	2.0555	0.00527788	2.30523	0.00117322	Q9CZT4	DNA-directed RNA polymerase III subunit RPC5
	LOC106589524	-2.46806	2.54891e-05	-1.69477	0.000742582	Q8K4J6	MKL/myocardin-like protein 1
	LOC106589536	-2.78999	0.054399	-3.60166	0.0338356	P55204	Heat-stable enterotoxin receptor
	LOC106589584	-0.883097	0.260287	-2.27973	0.00247751	B6A8R8	T-cell-interacting, activating receptor on myeloid cells protein 1
	LOC106589594	-3.46806	0.0739982	-3.27973	0.0798113	O15403	Monocarboxylate transporter 7
	LOC106589666	1.77987	0.210475	2.67446	5.7918e-08	Q9PWA0	Regulator of G-protein signaling 17
	LOC106589771	1.43883	0.325108	2.1797	0.0962627	Q6ZPI3	Ligand-dependent corepressor
	LOC106589829	-2.46806	0.0287538	1.62716	0.00273137	Q8R149	BUD13 homolog
	LOC106589837	-1.98263	0.124177	-2.27973	0.0957116	Q9R1L5	Microtubule-associated serine/threonine-protein kinase 1
	LOC106589838	-2.46806	0.000158823	-2.27973	0.0204241	Q90660	Inhibitor of apoptosis protein
	LOC106589852	-4.05302	0.00188679	-3.8647	0.00215792	not available
	LOC106589856	1.53194	0.152775	2.0422	0.000565523	O14745	Na(+)/H(+) exchange regulatory cofactor NHE-RF1
	LOC106589863	-4.05302	0.00108969	-2.54277	0.00616364	Q8BJR6	Serine protease 27
	LOC106589944	1.6194	0.0683527	2.24383	0.00562622	Q5U3Y5	Vesicle transport protein SFT2A
	LOC106589953	2.1758	0.000243602	2.76466	0.0200044	P41777	Nucleolar and coiled-body phosphoprotein 1
	LOC106590115	1.96935	0.0235551	2.20139	0.00882271	Q99088	Low-density lipoprotein receptor 2
	LOC106590116	2.48614	0.00102761	2.11258	0.00827681	Q6NS65	Uracil nucleotide/cysteinyl leukotriene receptor
	LOC106590125	2.66122	0.0185194	3.14653	0.00274562	Q8BGV9	Cysteine protease ATG4D
	LOC106590126	2.1758	0.0578941	2.24383	0.0482194	Q9NUV9	GTPase IMAP family member 4
	LOC106590135	0.339296	0.792179	2.11258	6.10849e-08	B0YJ81	Very-long-chain (3R)-3-hydroxyacyl-CoA dehydratase 1
	LOC106590140	2.85387	0.000392744	3.00567	0.00013369	Q1L8Y7	Leucine-rich repeat protein SHOC-2
	LOC106590270	-4.27541	0.00231981	-5.08709	0.00162864	P49824	Myosin-7
	LOC106590359	2.1368	0.000303302	2.38323	2.94622e-05	A0MGZ5	Heparan-sulfate 6-O-sulfotransferase 1-B
	LOC106590414	2.53194	2.50549e-05	2.36412	0.000123587	Q9Y3B6	ER membrane protein complex subunit 9
	LOC106590463	-0.0350999	0.970923	-3.8647	0.000303267	Q5R633	Telomere zinc finger-associated protein
	LOC106590521	-3.20502	0.000202608	-2.0167	0.00309485	Q8NDX5	Polyhomeotic-like protein 3
	LOC106590525	-1.46806	0.16207	-2.27973	0.0646859	Q5XH09	Carboxymethylenebutenolidase homolog
	LOC106590555	-1.46806	0.037012	-2.27973	0.00585438	Q66KU2	Protein transport protein Sec61 subunit gamma
	LOC106590674	2.59803	0.00259651	3.52762	2.49356e-06	Q7T141	Peptidase inhibitor 15-A
	LOC106590696	-2.05302	0.00297934	-2.05734	0.00294384	Q99759	Mitogen-activated protein kinase kinase kinase 3
	LOC106590892	-3.46806	0.00395811	-3.27973	0.0248388	A8MTY0	Zinc finger protein 724
	LOC106591143	-3.05302	0.00408715	-2.8647	0.0273591	Q8K4Y7	Soluble calcium-activated nucleotidase 1
	LOC106591187	-2.10549	1.0864e-05	-1.62766	0.000183773	Q8TAU0	Homeobox protein Nkx-2.3
	LOC106591223	1.53194	0.195264	2.0422	0.0626335	Q8IUR6	CREB3 regulatory factor
	LOC106591528	-2.46806	1.78481e-06	-2.54277	1.24515e-06	Q8VBT9	Tether containing UBX domain for GLUT4
	LOC106591566	-2.46806	0.00255206	-3.8647	0.000311818	P04183	Thymidine kinase, cytosolic
	LOC106591647	-4.78999	0.000286414	-3.60166	0.000728106	P49815	Tuberin
	LOC106591729	1.53194	0.135783	2.24383	0.00739685	Q6PE18	Phosphatidylinositol 4-kinase type 2-alpha
	LOC106591906	-2.46806	0.000146693	-3.27973	1.70006e-05	P49816	Tuberin
	LOC106592100	-3.27541	1.13137e-05	-1.91716	0.000773682	Q9BV35	Calcium-binding mitochondrial carrier protein SCaMC-3
	LOC106592646	-2.1685	2.27869e-06	-1.52074	0.000162632	Q8NHV1	GTPase IMAP family member 7
	LOC106592827	1.85387	0.0130325	2.0422	0.00492461	Q9EPB4	Apoptosis-associated speck-like protein containing a CARD
	LOC106592843	4.24619	1.01394e-08	4.37848	1.54467e-09	Q7RTR2	NLR family CARD domain-containing protein 3
	LOC106592926	-3.05302	0.0297358	-2.8647	0.0343225	A8MUU9	Putative uncharacterized protein ENSP00000383309
	LOC106593332	-2.20502	0.000834465	-1.43174	0.0114128	O42563	Cytochrome P450 3A27
	LOC106593495	-2.36852	6.50552e-07	-1.69477	4.65536e-05	Q9ULX6	A-kinase anchor protein 8-like
	LOC106593515	2.1758	0.00181237	2.30523	0.000756196	P49763	Placenta growth factor
	LOC106593750	-3.08104	8.2324e-09	-3.07328	8.52034e-09	P97868	E3 ubiquitin-protein ligase RBBP6
	LOC106593838	-4.46806	0.00117392	-0.298134	0.705293	Q6ZN57	Zinc finger protein 2 homolog
	LOC106594054	1.53194	0.16896	2.24383	0.00107288	P51814	Zinc finger protein 41
	LOC106594493	-2.46806	0.0266412	-2.27973	0.0335052	P94017	Putative clathrin assembly protein At1g14910
	LOC106594941	-4.05302	0.0353102	-2.27973	0.0953973	E9QAG8	Zinc finger protein 431
	LOC106595225	-4.78999	4.24271e-08	-3.8647	1.84301e-07	Q9UJW8	Zinc finger protein 180
	LOC106595608	0.733575	0.245202	-2.27973	0.0303383	P0C7U0	Protein ELFN1
	LOC106596186	-2.46806	0.00156591	-1.14613	0.37336	Q803I4	E3 ubiquitin-protein ligase RING2
	LOC106596196	2.57633	6.44712e-43	2.96819	0.0247621	P22897	Macrophage mannose receptor 1
	LOC106596416	1.23238	0.272355	2.30523	0.00673474	Q8IYH5	ZZ-type zinc finger-containing protein 3
	LOC106596619	1.70187	0.29938	-3.27973	0	Q9CWZ7	Gamma-soluble NSF attachment protein
	LOC106596749	-2.10033	2.31745e-09	-1.912	1.63717e-08	Q92010	Zinc finger and BTB domain-containing protein 14
	LOC106598183	-3.05302	0.000885925	-3.8647	0.0210334	Q2TA45	Arf-GAP domain and FG repeat-containing protein 1
	LOC106598866	-3.05302	0.00399279	-3.8647	0.00179938	Q6UXG3	CMRF35-like molecule 9
	LOC106598870	-3.69045	2.8172e-09	-2.27973	1.33612e-06	Q6UXG3	CMRF35-like molecule 9
	LOC106598872	-2.0206	0.000260526	-1.83227	0.000585869	P15083	Polymeric immunoglobulin receptor
	LOC106598894	1.92426	0.182772	3.11258	0.00532924	A7MBL8	Serine/threonine-protein kinase N2
	LOC106599250	-1.8831	0.20182	-3.27973	0.0917412	Q9UGJ0	5'-AMP-activated protein kinase subunit gamma-2
	LOC106599330	2.81734	0.00959486	2.30523	0.0494448	Q6ZW49	PAX-interacting protein 1
	LOC106599373	1.1169	0.160248	2.0422	0.00319737	Q96S53	Dual specificity testis-specific protein kinase 2
	LOC106599389	0.619404	0.471073	2.07782	0.00254613	Q922S8	Kinesin-like protein KIF2C
	LOC106599488	2.3393	0.00421533	2.50163	0.00172343	Q7ZVZ6	Presequence protease, mitochondrial
	LOC106599490	-3.36114	4.56854e-05	-1.89271	0.002153	O08584	Krueppel-like factor 6
	LOC106599965	-0.124517	0.451669	-2.27973	0.0366883	Q6NX49	Zinc finger protein 544
	LOC106600095	0.801401	9.66188e-07	-3.27973	0.0675688	Q9ESL4	Mitogen-activated protein kinase kinase kinase 20
	LOC106600129	-0.298134	0.280708	-2.27973	0.00657098	Q54LX0	Calcium-binding protein M
	LOC106600389	-2.46806	5.17714e-05	-3.60166	0.0113519	Q8UVJ6	Vang-like protein 2
	LOC106600392	-3.05302	0.000732261	-2.37927	0.00263771	Q7Z6I6	Rho GTPase-activating protein 30
	LOC106600397	1.85387	0.0503064	2.11258	0.000356206	O43296	Zinc finger protein 264
	LOC106600442	-2.46806	0.0464211	0.389922	0.49456	Q5FVG8	GRAM domain-containing protein 2B
	LOC106600447	3.3133	6.72795e-14	3.60291	0	Q17QA1	C-C motif chemokine 4
	LOC106600478	-0.660704	0.409635	-3.27973	7.91578e-09	Q5R5U3	Zinc finger protein 271
	LOC106600479	-2.46806	0.00133354	-3.27973	0.0135212	Q6ZN57	Zinc finger protein 2 homolog
	LOC106600521	1.25242	1.66834e-09	-2.27973	0.038437	Q9UJW8	Zinc finger protein 180
	LOC106600605	3.02379	0.00443043	3.30523	0.00116653	Q9Z222	N-acetyllactosaminide beta-1,3-N-acetylglucosaminyltransferase 2
	LOC106600657	-2.22705	1.83482e-17	-2.93181	2.17622e-22	P49947	Ferritin, middle subunit
	LOC106600709	-2.46806	0.00274662	-2.0167	0.00741015	Q9H7Z6	Histone acetyltransferase KAT8
	LOC106600804	-2.17855	3.80762e-05	-1.6423	0.000549994	Q6P8D9	NEDD8-conjugating enzyme Ubc12
	LOC106600809	1.43883	0.209762	2.0422	0.0515901	Q6DIN3	MBT domain-containing protein 1
	LOC106600865	-1.46806	0.132777	-2.27973	0.0470008	P0DMS7	Interferon a3
	LOC106600903	-3.05302	0	-3.8647	0.0206973	A9WCM4	Enolase
	LOC106601014	2.0555	0.0073468	2.30523	0.00181675	Q7SYN4	Cytosolic 5'-nucleotidase 3
	LOC106601026	2.38992	0.038686	2.92972	0.00603541	P25286	V-type proton ATPase 116 kDa subunit a isoform 1
	LOC106601053	-2.46806	0.0587316	-1.76762	0.0146992	Q6P7G9	Probable G-protein coupled receptor 146
	LOC106601091	-2.46806	0.0572683	-2.27973	0.0682406	Q9BV90	U11/U12 small nuclear ribonucleoprotein 25 kDa protein
	LOC106601113	2.0555	0.00250579	2.30523	0.000437333	O14562	Ubiquitin domain-containing protein UBFD1
	LOC106601115	-2.34777	5.92891e-07	-2.27973	8.87257e-07	Q5R5X0	Pinin
	LOC106601187	-3.56492	1.84949e-24	-3.90266	9.70396e-26	Q7RTR2	NLR family CARD domain-containing protein 3
	LOC106601338	-2.24567	0.000551389	-2.05734	0.00101585	Q99757	Thioredoxin, mitochondrial
	LOC106601354	-2.46806	0.00051461	-2.8647	0.0128382	B4EWH5	Anthranilate phosphoribosyltransferase
	LOC106601554	2.3393	0.0421615	2.0422	0.0894815	Q0VDN7	RUN domain-containing protein 1
	LOC106601558	2.3393	0.00483118	2.57825	0.00129426	Q7SXW0	Solute carrier family 25 member 39
	LOC106601559	-2.8831	0.00619018	-4.27973	0.00179919	O95236	Apolipoprotein L3
	LOC106601566	2.28683	0.00190156	2.50163	0.000455005	P61962	DDB1- and CUL4-associated factor 7
	LOC106601598	-3.46806	0.000140632	-2.8647	0.000407163	Q6P1L5	Protein FAM117B
	LOC106601618	-1.46806	0.115655	-2.05734	0.0498485	P18519	Tumor necrosis factor receptor superfamily member 16
	LOC106601647	-2.46806	0.0754456	-2.27973	0.0882018	P32847	Band 3 anion exchange protein
	LOC106601690	-0.468059	0.788336	2.57825	0.000434698	D2XV59	GTP-binding protein 1
	LOC106601743	-2.46806	9.35897e-05	-2.0167	0.000477265	Q9JHN8	Serine/threonine-protein kinase 19
	LOC106601744	2.1758	0.0100871	2.72027	0.000491208	Q6RUV5	Ras-related C3 botulinum toxin substrate 1
	LOC106601784	-0.883097	0.127507	-2.27973	0.00279569	A8WH18	Cytosolic Fe-S cluster assembly factor narfl
	LOC106601835	1.7646	9.24309e-10	-2.27973	0.0619522	Q6PBL0	Mitochondrial import inner membrane translocase subunit tim16
	LOC106601909	2.74139	7.81906e-10	2.72027	1.18665e-09	Q66S37	Mannose-binding protein C
	LOC106601925	-2.14613	0.00164486	-1.9578	0.00286689	Q04870	General transcription factor IIF subunit 1
	LOC106601929	2.82472	1.23872e-08	3.19276	1.01901e-11	A0A0R4IBK5	E3 ubiquitin-protein ligase rnf213-alpha
	LOC106601932	2.34572	2.06285e-10	2.63714	8.63754e-14	A0A0R4IBK5	E3 ubiquitin-protein ligase rnf213-alpha
	LOC106601952	2.08653	0.00178331	2.0422	0.00238226	Q9Y4K4	Mitogen-activated protein kinase kinase kinase kinase 5
	LOC106601962	1.66122	0.0240284	2.11258	0.00216086	Q15022	Polycomb protein SUZ12
	LOC106601994	1.43883	0.0997064	2.11258	0.00757307	Q56P03	E2F-associated phosphoprotein
	LOC106602037	-2.46806	0.00866822	-0.468059	0.630024	A6QLK6	GRB2-related adapter protein
	LOC106602046	-3.20502	6.98457e-05	-2.09916	0.00118852	Q7RTR2	NLR family CARD domain-containing protein 3
	LOC106602049	-4.05302	0.000222133	-0.352582	0.667301	Q91453	Stonustoxin subunit beta
	LOC106602062	-2.99857	1.89212e-05	-2.81025	3.1849e-05	O95361	Tripartite motif-containing protein 16
	LOC106602075	-3.78999	2.28114e-08	-3.60166	3.74092e-08	Q80WC3	Trinucleotide repeat-containing gene 18 protein
	LOC106602078	-2.14613	3.73237e-12	-1.03181	3.17937e-05	P52505	Acyl carrier protein, mitochondrial
	LOC106602134	-2.46806	6.70839e-08	-2.27973	2.24552e-07	P30533	Alpha-2-macroglobulin receptor-associated protein
	LOC106602151	2.0555	0.00663867	2.76466	5.05086e-05	Q6P2T7	UPF0462 protein C4orf33 homolog
	LOC106602215	-3.05302	0.000932123	-3.8647	0.00033144	Q8NHV1	GTPase IMAP family member 7
	LOC106602257	-2.46806	3.16062e-05	-1.8647	0.000390214	Q91ZW8	CD209 antigen-like protein D
	LOC106602263	-1.6607	0.135112	-4.27973	0.00312515	Q6IVV8	Polycystin-2
	LOC106602281	-2.46806	4.49732e-07	-2.27973	0.0163076	Q0MQE0	NADH dehydrogenase [ubiquinone] 1 beta subcomplex subunit 6
	LOC106602326	-2.8831	0.0206353	-2.27973	0.0390981	Q5R9L3	Ras GTPase-activating protein-binding protein 2
	LOC106602330	1.92426	0.187448	2.96819	2.11748e-05	Q7TME2	Sperm-associated antigen 5
	LOC106602348	-2.34253	0.000474304	-1.49124	0.00839865	Q8NB14	Ubiquitin carboxyl-terminal hydrolase 38
	LOC106602349	-2.8831	0.000459539	-1.9578	0.00423836	Q6P1Y8	Type II inositol 3,4-bisphosphate 4-phosphatase
	LOC106602361	-2.46806	3.66803e-39	-2.27973	0.0295192	Q8VII8	Mineralocorticoid receptor
	LOC106602384	0.924258	0.359431	2.00567	0.00690523	Q5E9G6	F-box only protein 8
	LOC106602403	-3.46806	0.059642	-3.27973	0.0647906	O75820	Zinc finger protein 189
	LOC106602406	-2.46806	0.0372764	-2.27973	0.0457761	P39391	Putative uncharacterized protein YjiT
	LOC106602426	-1.46806	0.201615	-2.27973	0.0915447	P18744	Oocyte zinc finger protein XlCOF20
	LOC106602474	-1.24567	0.0907147	-2.27973	0.000944597	P18744	Oocyte zinc finger protein XlCOF20
	LOC106602475	-2.46806	0.0707321	-2.27973	0.0830596	P18744	Oocyte zinc finger protein XlCOF20
	LOC106602477	-2.46806	0.0785203	-2.27973	0.0915447	P18744	Oocyte zinc finger protein XlCOF20
	LOC106602506	-1.14613	0.142935	-2.27973	3.34438e-06	P18744	Oocyte zinc finger protein XlCOF20
	LOC106602558	-2.11847	1.14085e-09	-1.84161	2.22787e-08	B0FPE9	NACHT, LRR and PYD domains-containing protein 3
	LOC106602595	-2.02749	1.09411e-07	-1.62766	3.90772e-06	Q9Y223	Bifunctional UDP-N-acetylglucosamine 2-epimerase/N-acetylmannosamine kinase
	LOC106602773	1.32202	2.77738e-05	-3.27973	8.50751e-10	Q67EQ1	C-type lectin domain family 4 member E
	LOC106602799	-2.63798	0.000590452	-2.44966	0.00092484	Q8N137	Centrobin
	LOC106602836	-4.78999	0.000332438	-4.60166	0.000369165	Q0VH32	Max-binding protein MNT
	LOC106602906	1.43883	0.24994	3.00567	0.00243966	P51145	Fos-related antigen 2
	LOC106602933	2.1018	0.00040767	2.21212	0.000155967	P79750	Macrophage colony-stimulating factor 1 receptor 1
	LOC106602938	2.3393	2.88006e-09	1.89019	7.0595e-06	O43678	NADH dehydrogenase [ubiquinone] 1 alpha subcomplex subunit 2
	LOC106602977	2.03444	0.00154308	2.20139	0.000445877	Q9NY33	Dipeptidyl peptidase 3
	LOC106602982	1.85387	0.0388573	2.47515	0.00251376	O54699	Equilibrative nucleoside transporter 2
	LOC106603038	0.339296	0.816713	2.1797	0.0482504	Q29RT6	Kinesin-like protein KIF20A
	LOC106603100	-4.46806	0.00802834	-3.27973	0.0153365	P31016	Disks large homolog 4
	LOC106603155	-2.00863	0.00393328	-2.69477	0.000741013	P16383	GC-rich sequence DNA-binding factor 2
	LOC106603214	-4.05302	0.0222106	-2.27973	0.0700238	Q9JJ57	Kv channel-interacting protein 1
	LOC106603271	2.0555	0.274443	2.80773	0.0953131	P11029	Acetyl-CoA carboxylase
	LOC106603275	1.70187	0.21563	2.24383	0.0770474	Q96QT6	PHD finger protein 12
	LOC106603280	2.0555	0.00517704	2.30523	0.00114366	D3ZD82	DnaJ homolog subfamily C member 5B
	LOC106603286	-1.8831	0.0319213	-3.27973	0.00459163	O00182	Galectin-9
	LOC106603350	2.6194	0.000421088	2.30523	0.0030456	Q2YDI5	39S ribosomal protein L48, mitochondrial
	LOC106603397	-2.31606	3.52147e-09	-1.8647	1.9635e-07	Q66I22	Serrate RNA effector molecule homolog
	LOC106603472	2.0555	0.0156993	2.24383	0.00670606	Q80TY5	Vacuolar protein sorting-associated protein 13B
	LOC106603523	1.04651	5.84994e-06	-3.27973	0.00465396	P12944	Periplasmic [NiFe] hydrogenase large subunit
	LOC106603590	-2.78999	2.91042e-05	-3.60166	3.99831e-06	O43610	Protein sprouty homolog 3
	LOC106603725	2.92426	0.00157317	3.33498	0.0001245	Q71RH2	Protein FAM57B
	LOC106603778	1.43883	0.185669	2.30523	1.52421e-07	Q9UDT6	CAP-Gly domain-containing linker protein 2
	LOC106603816	1.6194	0.0666682	2.0422	1.8218e-15	P67776	Serine/threonine-protein phosphatase 2A catalytic subunit alpha isoform
	LOC106603896	-2.46806	5.39042e-06	-1.40526	0.00137539	Q0P5N5	GrpE protein homolog 2, mitochondrial
	LOC106603902	-2.78999	0.00553161	-2.60166	0.00724452	Q5ZKN5	Protein FAM53A
	LOC106603906	-2.59359	9.69334e-05	-1.77723	0.00166941	P26632	Early growth response protein 1
	LOC106603907	-1.46806	0.0810322	-2.27973	0.00324452	Q8VIM0	Hepatitis A virus cellular receptor 2 homolog
	LOC106603912	-2.46806	0.0112231	-0.883097	0.376909	P51162	Gastrotropin
	LOC106603993	-2.05302	4.48194e-08	-2.16426	1.69663e-08	Q5ZLK4	Globoside alpha-1,3-N-acetylgalactosaminyltransferase 1
	LOC106604000	-2.8831	4.02954e-05	-4.27973	2.84526e-06	Q2PG08	Arachidonate 5-lipoxygenase-activating protein
	LOC106604003	-3.8831	2.69823e-06	-2.9578	1.99192e-05	Q6ZUK4	Transmembrane protein 26
	LOC106604073	-3.46806	4.37472e-11	-3.14223	2.03765e-10	Q8BFU7	Putative P2Y purinoceptor 10
	LOC106604074	-2.63798	4.43714e-05	-1.6423	0.00193424	Q803I4	E3 ubiquitin-protein ligase RING2
	LOC106604075	-3.46806	0.0145393	0.479473	0.239442	Q8BLG2	Lysophosphatidic acid receptor 4
	LOC106604080	-0.883097	0.269166	-2.27973	0.00129999	Q6PFQ0	Ribosomal protein S6 kinase alpha-6
	LOC106604183	2.43883	0.0168671	2.1797	0.0397931	Q9QUS6	Probable E3 ubiquitin-protein ligase MID2
	LOC106604208	-3.20502	1.97939e-06	-1.05302	0.263434	Q63965	Sideroflexin-1
	LOC106604253	-2.23162	2.23606e-11	-1.96176	5.42004e-10	P81436	UDP-N-acetylglucosamine--peptide N-acetylglucosaminyltransferase 110 kDa subunit
	LOC106604332	-1.6607	0.103355	-2.27973	0.0481163	Q8UUY8	Beta-2 adrenergic receptor
	LOC106604334	1.1169	0.408436	2.24383	0.0495154	O00370	LINE-1 retrotransposable element ORF2 protein
	LOC106604384	0.804959	0.376532	2.11258	0.00470451	Q9H4M9	EH domain-containing protein 1
	LOC106604416	-2.14613	0.000552789	-3.27973	2.44811e-05	Q9UL19	Retinoic acid receptor responder protein 3
	LOC106604440	2.23238	3.49332e-05	2.47515	0.0200494	Q86T24	Transcriptional regulator Kaiso
	LOC106604447	0.531941	0.588992	2.30523	0.00217697	O15226	NF-kappa-B-repressing factor
	LOC106604490	-2.31606	0.000638076	-1.74922	0.00387759	Q9NXK8	F-box/LRR-repeat protein 12
	LOC106604534	1.85387	0.106519	2.07782	0.0615421	A8E7C5	Phosphatidylinositide phosphatase SAC2
	LOC106604564	-1.46806	0.0315551	-2.0167	0.00808075	O88634	Proteinase-activated receptor 4
	LOC106604626	-2.63798	0.0092237	-2.44966	0.0120713	O95487	Protein transport protein Sec24B
	LOC106604645	2.46268	1.06581e-14	2.92972	0	Q61549	Adhesion G protein-coupled receptor E1
	LOC106604670	-2.69045	6.12764e-08	-2.0167	3.44329e-06	Q9BXI6	TBC1 domain family member 10A
	LOC106604675	-4.46806	0.000145053	-3.27973	0.000511432	Q6PD24	Ankyrin repeat domain-containing protein 13D
	LOC106604720	-2.78999	0.006868	-3.60166	0.00286421	Q3ZT31	Sorting nexin-25
	LOC106604725	1.99137	0.0306527	2.0422	2.58864e-09	Q8CBW7	Cysteine-rich hydrophobic domain-containing protein 1
	LOC106604745	-6.27541	0.00014019	-3.76516	0.000517541	Q96P66	Probable G-protein coupled receptor 101
	LOC106604769	-4.46806	0.00162316	-3.27973	0.00394698	Q92911	Sodium/iodide cotransporter
	LOC106604794	-2.12702	0.000381261	-1.32864	0.00932625	Q5DRC7	Protocadherin beta-7
	LOC106604850	-1.93754	0.0204113	-2.44966	0.00812964	O08784	Treacle protein
	LOC106604860	-2.05302	0.000169767	-2.44966	3.3971e-05	P18724	Gastrula zinc finger protein XlCGF49.1
	LOC106604868	-1.05302	0.298759	-2.8647	0.0482314	Q9NZI2	Kv channel-interacting protein 1
	LOC106604910	2.01307	0.0017052	2.57825	1.26346e-05	P49186	Mitogen-activated protein kinase 9
	LOC106604911	-0.731094	0.438597	-3.8647	0.00702787	Q8N264	Rho GTPase-activating protein 24
	LOC106605018	-2.46806	0.0367423	-2.27973	0.0451663	Q5M947	RRP15-like protein
	LOC106605036	-2.05302	0.0220508	-2.8647	0.00656199	Q6TYB5	Fasciculation and elongation protein zeta-2
	LOC106605039	2.15643	1.6537e-06	3.00567	3.61933e-14	Q8C9E8	Calcium homeostasis modulator protein 6
	LOC106605040	0.991372	0.368079	2.0422	0.00239256	A4FUN9	Calcium homeostasis modulator protein 5
	LOC106605073	2.1169	0.0922153	2.42071	0.0440769	Q7TSH3	Zinc finger protein 516
	LOC106605092	2.36483	0.00244202	2.651	0.0222515	O54928	Suppressor of cytokine signaling 5
	LOC106605101	-2.75757	2.84484e-06	-1.49124	0.00112504	Q9UI14	Prenylated Rab acceptor protein 1
	LOC106605140	2.06176	0	2.1057	0	B5X392	Proline-rich nuclear receptor coactivator 2
	LOC106605198	-2.46806	2.72795e-06	-1.27973	0.00207608	Q8NDA2	Hemicentin-2
	LOC106605276	-2.63798	0.000713389	-3.12773	0.000268249	P46530	Neurogenic locus notch homolog protein 1
	LOC106605307	2.3393	2.77182e-05	2.30523	3.9603e-05	B5X7X4	Ragulator complex protein LAMTOR2
	LOC106605340	-0.883097	0.355852	-2.27973	0.070132	P81069	GA-binding protein subunit beta-2
	LOC106605412	-2.08955	5.79092e-05	-3.27973	6.06811e-07	O18793	C-C chemokine receptor type 2
	LOC106605479	-2.24567	0.000644633	-2.05734	0.00117119	Q2HJ17	C-C chemokine receptor type 5
	LOC106605491	3.0555	0.00031372	2.92972	0.000697742	F1NTD6	Activating signal cointegrator 1 complex subunit 3
	LOC106605512	-1.8831	0.0592665	-2.27973	6.97074e-07	Q08CN9	E3 ubiquitin-protein ligase znrf2
	LOC106605533	0.412359	0.00671543	-2.27973	0.0879571	Q5U1W4	Lysosomal-associated transmembrane protein 4B
	LOC106605535	1.85387	0.0471422	2.42071	0.00484575	C0HBT3	E3 ubiquitin-protein ligase rnf146
	LOC106605557	-2.05302	0.113235	-2.27973	0.0927936	Q0P5M0	Proline-rich protein 19
	LOC106605576	-2.46806	2.07768e-05	-1.69477	0.000649224	P22125	Ras-related protein ORAB-1
	LOC106605589	-2.24567	0.0015258	-1.8647	0.00451139	Q63198	Contactin-1
	LOC106605594	1.70187	0.283182	2.67446	0.0516257	Q5R8X1	Zinc finger protein 665
	LOC106605595	-1.29813	0.0881246	-2.27973	0.00069663	Q08B72	Myb-related transcription factor, partner of profilin
	LOC106605673	-2.01826	3.85985e-21	-1.96486	1.61492e-20	P11911	B-cell antigen receptor complex-associated protein alpha chain
	LOC106605684	3.50922	5.21805e-14	-2.27973	0.0651696	O93267	Trypsinogen-like protein 3
	LOC106605710	-2.46806	0.0667082	-2.27973	0.0786521	Q63273	Glutamate receptor ionotropic, kainate 5
	LOC106605727	-2.46806	0.0197739	-3.27973	0.00828417	Q92565	Rap guanine nucleotide exchange factor 5
	LOC106605734	-2.46806	1.96119e-14	-3.27973	0.0253002	P46087	Probable 28S rRNA (cytosine(4447)-C(5))-methyltransferase
	LOC106605770	2.53194	0.00863744	2.52762	0.00879475	Q4V908	Ubiquitin-conjugating enzyme E2 S
	LOC106605783	-2.92749	7.03838e-07	-4.1542	2.41908e-08	Q28CA0	Cytoplasmic phosphatidylinositol transfer protein 1
	LOC106605824	-2.46806	0.0825742	-2.27973	0.0959392	Q28EM1	Forkhead box protein J2
	LOC106605829	-2.46806	0.0736231	-2.27973	0.0862162	Q8CJ78	Zinc finger protein 628
	LOC106605856	-3.46806	0.0693516	-3.27973	0.0749607	Q96MX3	Zinc finger protein 48
	LOC106605891	-3.46806	0.043297	-4.27973	0.031887	Q9UGI6	Small conductance calcium-activated potassium channel protein 3
	LOC106605910	-3.46806	0.0033928	-3.27973	0.00407143	P20273	B-cell receptor CD22
	LOC106605920	2.81734	0.0056753	2.82879	0.00540306	P08649	Complement C4
	LOC106605926	-2.46806	0.000592282	0.23238	0.768967	Q9Y283	Inversin
	LOC106605935	-2.0667	4.68167e-24	-1.54822	4.40774e-17	Q16610	Extracellular matrix protein 1
	LOC106605980	-0.0530218	0.918529	-2.27973	0.0161444	Q90952	Serum paraoxonase/arylesterase 2
	LOC106606021	-0.883097	0.367603	-2.27973	0.0771839	Q9UPV9	Trafficking kinesin-binding protein 1
	LOC106606035	-0.883097	0.366279	-2.27973	0.0763686	Q32PB3	Sperm acrosome membrane-associated protein 4
	LOC106606054	-3.8831	0.00158336	-3.27973	0.00278235	Q9P0J1	[Pyruvate dehydrogenase [acetyl-transferring]]-phosphatase 1, mitochondrial
	LOC106606059	-2.46806	0.134282	-3.27973	0.0898136	Q6DHU1	Cleft lip and palate transmembrane protein 1-like protein
	LOC106606083	-1.33056	0.00787543	-2.27973	0.0801209	Q61830	Macrophage mannose receptor 1
	LOC106606113	-2.46806	0.000230133	-1.74922	0.00258535	Q8VDU5	SNF-related serine/threonine-protein kinase
	LOC106606126	-1.14613	0.22813	-3.27973	1.82482e-06	P59991	Keratin-associated protein 12-2
	LOC106606170	-2.46806	0.0152707	-3.8647	0.00374569	Q8AXV6	Hairy/enhancer-of-split related with YRPW motif protein 1
	LOC106606254	-1.46806	0.17598	-2.27973	0.0737621	Q9QYT7	Phosphatidylinositol N-acetylglucosaminyltransferase subunit Q
	LOC106606280	-4.46806	0.0192798	-3.27973	0.0323472	Q7RTR2	NLR family CARD domain-containing protein 3
	LOC106606287	-0.965559	0.0848905	-3.27973	0.0709967	A2VDQ7	Zinc finger protein 420
	LOC106606288	-1.46806	0.167719	-3.27973	8.66201e-05	Q9UJW8	Zinc finger protein 180
	LOC106606426	-0.883097	0.373337	-2.27973	0.0807738	Q9BG91	Transcription factor SOX-9
	LOC106606429	2.08653	1.67151e-09	2.66863	0	Q90X67	Suppressor of cytokine signaling 3
	LOC106606472	-1.46806	0.142267	-3.27973	0.00138858	Q2T9T9	F-box/WD repeat-containing protein 9
	LOC106606503	-0.883097	0.323072	-2.27973	0.0525873	Q6PBL0	Mitochondrial import inner membrane translocase subunit tim16
	LOC106606523	-0.205025	0.623761	-2.27973	0.0913817	not available
	LOC106606549	2.79873	0.00196589	3.68605	2.99387e-06	Q68CJ6	Nuclear GTPase SLIP-GC
	LOC106606621	-2.46806	0.00200461	-2.60166	0.0135198	O97676	Sterol regulatory element-binding protein 1
	LOC106606623	0.531941	0.573945	2.1797	0.00306906	Q99758	ATP-binding cassette sub-family A member 3
	LOC106606671	-2.46806	0.00723912	-2.27973	0.0100043	P23004	Cytochrome b-c1 complex subunit 2, mitochondrial
	LOC106606736	2.28683	0.00455016	2.80773	0.00016832	P0DMW4	Small integral membrane protein 10-like protein 2A >gi|857338718|sp|P0DMW5.1|SIL2B_HUMAN RecName: Full
	LOC106606737	0.991372	0.327329	2.0422	1.23053e-07	O43808	Peroxisomal membrane protein PMP34
	LOC106606741	-1.8831	0.0187651	-2.27973	0.00857526	Q5R7B8	Kelch-like protein 20
	LOC106606781	2.1169	0.00680675	2.11258	0.00695645	Q2KHU4	ATP-dependent Clp protease proteolytic subunit, mitochondrial
	LOC106606783	-1.78999	0.102236	-2.0167	0.0784556	Q5G268	Neurotrypsin
	LOC106606899	-2.46806	0.0799463	-2.27973	0.0930922	Q4KMP7	TBC1 domain family member 10B
	LOC106606983	-1.46806	0.152605	-2.27973	0.0587539	Q9UJW8	Zinc finger protein 180
	LOC106607055	2.28683	0.00623439	2.72027	0.000523287	Q561P5	DNA replication licensing factor mcm5
	LOC106607082	-1.46806	0.125715	-3.27973	1.11022e-15	A6NDB9	Paralemmin-3
	LOC106607131	-3.78999	9.17327e-06	-1.79431	0.00190567	Q7ZWE7	Nucleolar protein 12
	LOC106607134	-1.98263	0.0354153	-2.27973	0.00200277	Q9NUV9	GTPase IMAP family member 4
	LOC106607148	-2.46806	0.0942257	-3.8647	0.0455255	P58660	Caspase recruitment domain-containing protein 10
	LOC106607153	2.29216	2.22045e-16	2.19276	1.24345e-14	Q80SU7	Interferon-induced very large GTPase 1
	LOC106607176	2.1758	0.138823	2.42071	0.0877959	Q9Z2V6	Histone deacetylase 5
	LOC106607233	-2.33056	0.00236924	-2.14223	0.00371929	Q3TN34	MICAL-like protein 2
	LOC106607264	1.57633	0.200961	2.651	0.000837979	Q9UBG0	C-type mannose receptor 2
	LOC106607426	1.92426	0.126396	2.1797	0.0722457	Q6PGG2	GEM-interacting protein
	LOC106607446	-4.78999	0.000114973	-2.0167	0.00603569	Q9ES19	Cyclic AMP-dependent transcription factor ATF-4
	LOC106607450	-2.24567	9.6969e-08	-1.9578	8.48352e-07	P63281	SUMO-conjugating enzyme UBC9
	LOC106607470	-2.46806	9.75949e-07	-2.69477	0.0123712	Q9UGM3	Deleted in malignant brain tumors 1 protein
	LOC106607492	-2.53845	1.48455e-24	-1.76516	1.05337e-16	P48201	ATP synthase F(0) complex subunit C3, mitochondrial
	LOC106607494	1.03444	0.379372	2.26459	6.83431e-07	Q08CK7	Insulin-like growth factor 2 mRNA-binding protein 1
	LOC106607496	-1.8831	0.063828	-2.27973	3.53561e-10	Q3UV55	Nuclear receptor subfamily 1 group D member 1
	LOC106607608	-2.46806	0.07702	-2.27973	0.0899146	Q9UJW8	Zinc finger protein 180
	LOC106607612	-5.34253	9.11232e-21	-5.73916	4.10295e-21	Q96DM1	PiggyBac transposable element-derived protein 4
	LOC106607649	2.1758	0.0125429	3.0422	7.21066e-05	Q9Z282	Probable G-protein coupled receptor 132
	LOC106607663	-3.12014	3.18581e-06	-2.41724	3.37943e-05	Q8K1S5	Krueppel-like factor 11
	LOC106607764	-1.8831	0.187401	-3.27973	0.0815663	Q9UHF4	Interleukin-20 receptor subunit alpha
	LOC106607815	-2.62006	4.04516e-05	-3.27973	6.33339e-06	Q66KL0	Probable N-acetyltransferase camello
	LOC106607841	2.57633	0.00896454	2.24383	0.0302061	Q5PQS2	Protein ZNF365
	LOC106607869	-3.29813	1.25384e-06	-2.69477	8.32733e-06	Q9NUV9	GTPase IMAP family member 4
	LOC106607911	-3.46806	0.0150074	-0.0206004	0.941984	Q96DM1	PiggyBac transposable element-derived protein 4
	LOC106607945	2.48614	0.110947	2.80773	0.059022	Q6A051	Attractin-like protein 1
	LOC106607954	-0.423665	0.602652	-4.8647	0.00184506	Q3UNN8	Inactive phospholipase D5
	LOC106608118	1.38992	0.344331	2.21212	0.0891868	O54874	Serine/threonine-protein kinase MRCK alpha
	LOC106608127	-1.8831	0.0374485	-2.27973	4.1142e-06	Q92859	Neogenin
	LOC106608168	2.20437	6.28418e-05	2.91009	4.50325e-09	P62333	26S proteasome regulatory subunit 10B
	LOC106608218	-3.05302	1.36581e-06	-2.27973	2.62972e-05	P49756	RNA-binding protein 25
	LOC106608287	-5.05302	4.60969e-06	-3.8647	1.56175e-05	Q96JE9	Microtubule-associated protein 6
	LOC106608318	-0.237762	0.589303	-2.69477	0.0126579	P09480	Neuronal acetylcholine receptor subunit alpha-2
	LOC106608351	-2.29813	0.00373602	-1.9578	0.00819394	Q497V6	Bromo adjacent homology domain-containing 1 protein
	LOC106608361	-2.14613	0.000392963	-3.27973	1.48643e-05	Q641Y8	ATP-dependent RNA helicase DDX1
	LOC106608398	-2.08955	3.80723e-08	-3.60166	1.84146e-12	Q8BMB3	Eukaryotic translation initiation factor 4E type 2
	LOC106608452	-2.73109	1.78491e-13	-2.54277	0.026864	Q08DG8	Zinc finger protein 135
	LOC106608531	-2.8831	0.0239682	-0.468059	0.685615	P0CG23	Zinc finger protein 853
	LOC106608532	-2.46806	0.0688669	-3.27973	0.0393021	P10157	Protein C-ets-2
	LOC106608675	-2.12014	2.0582e-05	-1.49124	0.000688326	Q6AYC4	Macrophage-capping protein
	LOC106608695	-3.63798	1.79386e-09	-1.8647	1.25185e-05	Q97Z83	DNA primase small subunit PriS
	LOC106608801	-2.46806	0.00290369	-0.430585	0.219949	P62271	40S ribosomal protein S18 >gi|50403625|sp|P62269.3|RS18_HUMAN RecName: Full
	LOC106608829	-2.69045	2.66032e-05	-1.76516	0.000918839	Q9D0N8	Transmembrane protein 88
	LOC106608841	2.1758	0.00111654	1.80773	0.0103069	Q8W468	Probable E3 ubiquitin-protein ligase ARI8
	LOC106608850	-2.18566	5.47541e-05	-1.4231	0.00223914	Q9UKV3	Apoptotic chromatin condensation inducer in the nucleus
	LOC106608875	-2.46806	0.0414121	-2.27973	0.0504789	Q9NUV9	GTPase IMAP family member 4
	LOC106608956	1.23238	0.295341	2.11258	0	Q9EP97	Sentrin-specific protease 3
	LOC106608974	2.1169	0.0138568	2.36412	0.00437233	Q61510	E3 ubiquitin/ISG15 ligase TRIM25
	LOC106608975	2.43883	0.000712611	2.30523	0.00170677	Q2LKW6	NACHT, LRR and PYD domains-containing protein 1b allele 1
	LOC106608986	-3.46806	0.0331523	-3.27973	0.0367356	Q5PR98	Protein NDRG2
	LOC106608990	1.19491	0.0454744	-3.27973	0.0724527	P78508	ATP-sensitive inward rectifier potassium channel 10
	LOC106609018	-0.883097	0.150212	-2.27973	0.00476981	Q6DFR5	Myeloid-associated differentiation marker homolog
	LOC106609039	-2.63798	4.70698e-05	-1.74922	0.00127397	Q9SDW0	Trihelix transcription factor GT-3a
	LOC106609071	2.38992	1.60216e-05	3.00567	2.75229e-09	Q7ZWJ3	Oligosaccharyltransferase complex subunit ostc
	LOC106609088	-1.46806	0.129189	-2.69477	0.00385098	O95696	Bromodomain-containing protein 1
	LOC106609128	-2.13685	0.000111038	-1.53349	0.00176293	Q9HAU5	Regulator of nonsense transcripts 2
	LOC106609139	1.53194	0.250263	2.0422	0.0983917	Q96CN9	GRIP and coiled-coil domain-containing protein 1
	LOC106609303	-2.8831	8.48259e-06	-1.61677	0.00131677	Q8VEK6	Inhibitor of growth protein 3
	LOC106609308	-1.00863	0.318145	-3.27973	9.81692e-05	Q3UV71	Transmembrane and TPR repeat-containing protein 1
	LOC106609327	-2.46806	0.00409291	-2.27973	0.00589855	Q9CX66	Uncharacterized protein C12orf45 homolog
	LOC106609424	2.57633	0.000104136	3.07782	5.82344e-07	P01642	Ig kappa chain V-V region L7
	LOC106609610	-2.30759	2.31181e-05	-1.55984	0.0008988	Q96A65	Exocyst complex component 4
	LOC106609623	-2.46806	1.14727e-05	-2.27973	2.57932e-05	P14373	Zinc finger protein RFP
	LOC106609672	-3.46806	6.96298e-06	-4.27973	1.81662e-06	Q62824	Exocyst complex component 4
	LOC106609685	-0.660704	0.494625	-3.27973	0.00351356	Q9JKQ2	Prestin
	LOC106609722	-3.05302	0.00154223	-3.8647	0.000595502	A0MTA1	DNA-(apurinic or apyrimidinic site) lyase
	LOC106609753	-3.78999	0.000103741	-1.79431	0.00659308	Q5VTD9	Zinc finger protein Gfi-1b
	LOC106609853	-3.05302	0.0094962	-2.8647	0.0115617	Q2VLH6	Scavenger receptor cysteine-rich type 1 protein M130
	LOC106609860	2.0555	0.00153292	1.96819	0.00274325	Q1JQ66	Solute carrier family 35 member E3
	LOC106609871	-0.660704	0.425837	-2.27973	0.0786521	P18744	Oocyte zinc finger protein XlCOF20
	LOC106609911	2.0555	0.00786071	2.30523	0.00198649	Q2KID6	Pleiotropic regulator 1
	LOC106610051	-0.298134	0.794827	-3.27973	0.0547793	Q8NFA2	NADPH oxidase organizer 1
	LOC106610080	2.1758	0.00466165	2.36412	0.010519	P18744	Oocyte zinc finger protein XlCOF20
	LOC106610099	-1.73109	0.0803788	-2.27973	0.000267146	P18718	Gastrula zinc finger protein xLCGF3.1
	LOC106610100	-1.8831	0.0340757	-3.27973	0.00511456	P18744	Oocyte zinc finger protein XlCOF20
	LOC106610119	-4.05302	0.00383117	-3.8647	0.0111264	Q07230	Zinc finger and SCAN domain-containing protein 2
	LOC106610123	-2.46806	0.000538397	-3.27973	0.0263724	O75820	Zinc finger protein 189
	LOC106610142	-1.46806	0.154927	-2.27973	0.0601905	Q7VJ08	Translation initiation factor IF-3
	LOC106610144	1.25441	0.14965	-3.27973	0.00676955	P18728	Gastrula zinc finger protein XlCGF53.1
	LOC106610233	-2.46806	0.00433739	-3.27973	0.00123135	Q9Z0H7	B-cell lymphoma/leukemia 10
	LOC106610250	2.57633	5.96805e-09	2.72027	0.011755	Q6ZT07	TBC1 domain family member 9
	LOC106610251	-2.05302	0.0136704	-2.27973	0.00887419	Q6ZT07	TBC1 domain family member 9
	LOC106610286	2.03019	9.67006e-05	1.73819	0.00138653	Q15034	Probable E3 ubiquitin-protein ligase HERC3
	LOC106610301	-2.46806	0.000172253	-2.27973	0.02918	Q66T72	PC4 and SFRS1-interacting protein
	LOC106610324	1.3393	0.272372	2.36412	9.52334e-05	Q9NS56	E3 ubiquitin-protein ligase Topors
	LOC106610356	-2.46806	0.0450872	1.77987	0.0215261	O15403	Monocarboxylate transporter 7
	LOC106610401	-2.1632	0.00114985	-1.90776	0.00255152	Q6PCF9	Putative sodium-coupled neutral amino acid transporter 10
	LOC106610403	-1.73109	0.0595027	-2.05734	3.47083e-18	Q9Y216	Myotubularin-related protein 7
	LOC106610407	3.08776	0	3.38247	0	Q80SU7	Interferon-induced very large GTPase 1
	LOC106610435	-2.6607	1.55768e-05	-2.69477	1.38492e-05	Q91W45	Polyadenylate-binding protein-interacting protein 2B
	LOC106610453	-2.05302	0.00771546	0.45959	5.33149e-05	Q920E1	Proteinase-activated receptor 3
	LOC106610455	2.28683	1.83808e-06	1.42071	0.00911689	Q8NHV1	GTPase IMAP family member 7
	LOC106610457	3.44568	9.10383e-15	3.70408	0	Q80SU7	Interferon-induced very large GTPase 1
	LOC106610484	-2.83063	0.000226311	-2.12773	0.00143263	Q9C0G6	Dynein heavy chain 6, axonemal
	LOC106610504	-0.883097	0.392749	-2.27973	0.0155519	Q8NBI5	Solute carrier family 43 member 3
	LOC106610533	-1.57497	0.0755416	-3.50212	0.00689291	P0C6Y7	Histone-lysine N-methyltransferase PRDM9
	LOC106610623	2.66122	2.18472e-05	3.33498	3.87856e-09	Q561K4	Coiled-coil domain-containing protein 32
	LOC106610657	-2.46806	0.00549415	-2.0167	0.0130392	Q6TLK4	Rho GTPase-activating protein 27
	LOC106610747	1.6194	0.0337334	2.14653	0.00235183	Q9UHY1	Nuclear receptor-binding protein >gi|75077199|sp|Q4R8X0.1|NRBP_MACFA RecName: Full
	LOC106610753	-1.55052	0.105256	-2.44966	0	P97793	ALK tyrosine kinase receptor
	LOC106610815	-2.30936	2.63548e-09	-1.79911	2.82545e-07	Q52KI8	Serine/arginine repetitive matrix protein 1
	LOC106610832	0.924258	0.462772	-3.27973	0.00254595	Q9UJW8	Zinc finger protein 180
	LOC106610967	3.05811	0	2.021	1.73565e-09	Q9JLC8	Sacsin
	LOC106610968	-3.46806	0.000786969	-1.9578	0.0107038	Q6ZN57	Zinc finger protein 2 homolog
	LOC106611012	-4.78999	0.000595372	-3.60166	0.00138164	Q6AZD1	Transmembrane protein 179
	LOC106611065	-3.46806	0.00166001	-3.27973	0.00204365	Q9R1K8	RAS guanyl-releasing protein 1
	LOC106611077	-2.09883	6.87247e-13	-1.27973	2.59994e-07	P52161	Protein max
	LOC106611128	-2.46806	1.1786e-05	-2.76516	3.69576e-06	Q5U2R1	Decaprenyl-diphosphate synthase subunit 2
	LOC106611209	2.28683	0.00235104	2.74264	9.53459e-05	Q13017	Rho GTPase-activating protein 5
	LOC106611229	-2.27541	0.000814699	-1.67205	0.00552816	Q9NRL2	Bromodomain adjacent to zinc finger domain protein 1A
	LOC106611254	-3.05302	0.00498013	-2.40526	0.0119105	Q9C0K0	B-cell lymphoma/leukemia 11B
	LOC106611268	-0.468059	0.604134	-2.27973	0.0757167	P0CT41	Transposon Tf2-12 polyprotein
	LOC106611270	2.50922	6.61919e-05	2.67446	0.0256272	Q6TV19	Endoribonuclease Dicer
	LOC106611308	-3.46806	0.000566625	-2.27973	0.00421862	Q91VH2	Sorting nexin-9
	LOC106611365	-3.05302	0.063318	-3.8647	0.0440571	P20807	Calpain-3
	LOC106611430	-2.46806	0.00171373	-1.69477	0.0119916	Q9NVH0	Exonuclease 3'-5' domain-containing protein 2
	LOC106611442	-2.05302	0.00206449	-2.27973	0.00107729	Q6NRM1	Zinc transporter ZIP9-B
	LOC106611484	-2.57497	3.00489e-06	-3.27973	2.21429e-07	P49756	RNA-binding protein 25
	LOC106611507	2.53194	0.00193685	2.96819	0.000105441	O60879	Protein diaphanous homolog 2
	LOC106611518	1.99137	0.0479814	2.11258	0.00213981	Q8UVQ4	Transcriptional regulator Kaiso
	LOC106611616	-3.46806	0.062345	-3.27973	0.0676268	E7FDB3	Nanos homolog 1
	LOC106611641	1.53194	0.284482	2.57825	2.27374e-13	Q6IR74	Choline transporter-like protein 1
	LOC106611652	-2.8831	0.00262198	-2.27973	0.0219989	Q5R8G9	Zinc finger protein 239
	LOC106611658	-1.46806	0.199569	-3.27973	0.0452671	Q5RFP4	Zinc finger protein OZF
	LOC106611681	-3.05302	0.00107628	-2.16426	0.00570077	Q8IV04	Carabin
	LOC106611694	-2.46806	0.000423172	-1.54277	0.00805941	P61085	Ubiquitin-conjugating enzyme E2 K
	LOC106611707	0.23238	0.823013	2.07782	0.00779351	Q96C24	Synaptotagmin-like protein 4
	LOC106611768	1.23238	0.386911	2.42071	0.00726643	P58005	Sestrin-3
	LOC106611884	2.3393	0.00261353	3.33498	6.31538e-07	Q640R3	Hepatocyte cell adhesion molecule
	LOC106611887	1.3393	0.31008	2.62716	0.00087477	P49656	Inward rectifier potassium channel 2
	LOC106612032	-2.05302	0.103346	-2.27973	0.0838761	Q9Y216	Myotubularin-related protein 7
	LOC106612055	-2.05302	3.2704e-05	-1.99023	4.55171e-05	Q08881	Tyrosine-protein kinase ITK/TSK
	LOC106612069	1.99137	0.0443875	2.42071	0.00924281	Q61103	Zinc finger protein ubi-d4
	LOC106612151	3.1758	4.09494e-05	3.47515	2.59271e-06	P27401	Pro-Pol polyprotein
	LOC106612169	-2.46806	0.0272785	-0.0530218	0.944554	Q62889	Neuroligin-3
	LOC106612177	-2.46806	1.63352e-06	-2.27973	4.26806e-06	Q7T3I0	Zinc finger C4H2 domain-containing protein
	LOC106612184	-2.46806	0.00349177	-2.27973	0.0168566	Q9NQZ6	Zinc finger C4H2 domain-containing protein
	LOC106612202	-2.26161	0.000311342	-3.39521	1.48376e-05	Q60528	Mucin-1
	LOC106612232	-0.731094	0.384082	-2.27973	0.0191852	P52795	Ephrin-B1
	LOC106612256	-1.8831	0.0328396	-2.27973	0.00324333	Q7Z2H8	Proton-coupled amino acid transporter 1
	LOC106612281	-3.46806	0.0269432	-2.27973	0.0662995	Q9UJW8	Zinc finger protein 180
	LOC106612285	-3.24567	1.61654e-06	-2.69477	9.15935e-06	P43244	Matrin-3
	LOC106612297	1.70187	0.0357619	2.11258	0.00562549	P46412	Glutathione peroxidase 3
	LOC106612300	2.1169	0.000786268	3.69755	9.72555e-14	P30042	ES1 protein homolog, mitochondrial
	LOC106612316	-2.46806	1.16162e-07	-1.05734	0.00269214	P12902	Non-histone chromosomal protein HMG-14A
	LOC106612328	-5.74692	1.25622e-136	-3.94562	6.40591e-119	not available
	LOC106612338	2.38992	0.0515289	2.24383	0.0735822	Q96PV7	Protein FAM193B
	LOC106612383	1.23238	0.332749	2.0422	0.0701897	P12644	Bone morphogenetic protein 4
	LOC106612417	-3.46806	0.00123213	-3.27973	0.00153323	Q96DM1	PiggyBac transposable element-derived protein 4
	LOC106612447	-2.78999	6.81888e-06	-1.90122	0.0002524	Q92804	TATA-binding protein-associated factor 2N
	LOC106612468	0.701866	0.611948	2.84955	0.0044682	Q71SY6	Out at first protein homolog
	LOC106612485	-4.05302	0.0495035	-3.8647	0.0525008	Q90Y54	Protein jagged-1b
	LOC106612495	-5.05302	0.0167151	-3.27973	0.0324474	Q61321	Homeobox protein SIX4
	LOC106612499	-2.24567	0.0356796	-2.05734	0.0456968	Q14209	Transcription factor E2F2
	LOC106612556	2.43883	0.0126283	2.52762	0.00882027	Q68FN7	Succinate dehydrogenase [ubiquinone] cytochrome b small subunit B, mitochondrial
	LOC106612607	3.0555	9.1086e-05	3.74264	9.69975e-08	P14866	Heterogeneous nuclear ribonucleoprotein L
	LOC106612615	2.03117	0	2.38177	0	P84245	Histone H3.3 >gi|55977062|sp|P84243.2|H33_HUMAN RecName: Full
	LOC106612623	-1.46806	0.452673	2.24383	6.71224e-05	A3QJU3	Atypical kinase COQ8B, mitochondrial
	LOC106612630	1.70187	0.175825	2.47515	0.00408764	Q9BTT6	Leucine-rich repeat-containing protein 1
	LOC106612681	-2.78999	0.000149078	-2.60166	0.000241583	Q8D8H5	Thymidylate kinase
	LOC106612682	-2.05302	7.68322e-06	-1.8647	2.45356e-05	P48771	Cytochrome c oxidase subunit 7A2, mitochondrial
	LOC106612695	1.60389	0.118256	2.27764	0.00181201	Q03001	Dystonin
	LOC106612818	1.3393	0.149735	2.0422	7.95519e-06	Q6DIT8	Ribosome maturation protein SBDS
	LOC106612871	1.92426	0.162472	2.92972	6.74822e-27	Q9R1R2	Tripartite motif-containing protein 3
	LOC106612902	2.15643	2.79067e-06	2.38323	8.60808e-08	P29466	Caspase-1
	LOC106612955	-1.55052	0.0226692	-2.44966	0.002612	Q58A48	Tsukushin
	LOC106612986	-1.8831	0.022202	-2.54277	0.00678668	Q9NS68	Tumor necrosis factor receptor superfamily member 19
	LOC106613075	2.85387	0.0182253	2.36412	0.0689091	Q7Z417	Nuclear fragile X mental retardation-interacting protein 2
	LOC106613157	-2.13102	7.21145e-17	-1.8838	9.28336e-15	Q91453	Stonustoxin subunit beta
	LOC106613166	-0.620062	0.304538	-2.27973	0.00632715	P32250	Lysophosphatidic acid receptor 6
	LOC106613230	-1.73109	0.121385	-2.27973	0.0674852	Q7T3F7	Cysteine and histidine-rich domain-containing protein 1
	LOC106613271	1.48614	0.107133	2.44819	0.00222143	Q99J27	Acetyl-coenzyme A transporter 1
	LOC106613323	3.97488	7.4551e-09	3.94909	1.07291e-08	Q4FZX7	Signal recognition particle receptor subunit beta
	LOC106613392	-2.20502	0.0674644	-2.60166	0.0462108	Q67FY3	B-cell CLL/lymphoma 9-like protein
	LOC106613414	2.57633	5.87313e-08	2.30523	3.13066e-06	O95714	E3 ubiquitin-protein ligase HERC2
	LOC106613427	-2.60556	0.000409016	-3.41724	7.64926e-05	A0A1D5PRR9	Fanconi anemia group M protein
	LOC106613510	1.28683	0.19265	2.39269	0.0043264	E7EZF3	E3 ubiquitin-protein ligase UHRF1
	LOC106613588	-1.29813	0.144089	-2.69477	0.0075609	Q9DDK4	Sphingosine 1-phosphate receptor 1
	LOC106613608	2.77987	1.83666e-05	2.84955	9.11481e-06	O75293	Growth arrest and DNA damage-inducible protein GADD45 beta
	LOC106613609	2.74139	0.0149687	2.92972	0.00748399	P46821	Microtubule-associated protein 1B
	LOC106613642	2.53194	0.0323644	3.44819	0.000818006	Q96K37	Solute carrier family 35 member E1
	LOC106613673	1.70187	0.112248	2.24383	3.78118e-07	Q7SZE8	Tumor necrosis factor alpha-induced protein 8-like protein 1
	LOC106613730	1.92426	0.091335	2.47515	3.59062e-07	Q0V947	Transmembrane protein 161A
	LOC106613747	-0.432435	0.276273	-3.27973	0.0584722	O95633	Follistatin-related protein 3
	LOC106613774	2.1169	0.0350296	2.11258	0.0355197	Q9JM05	E3 SUMO-protein ligase PIAS4
	LOC106613779	0.853869	0.462392	2.0422	1.99819e-06	Q9H792	Pseudopodium-enriched atypical kinase 1
	LOC106613782	1.03444	0.0635263	-2.27973	0.015127	Q9UGI0	Ubiquitin thioesterase ZRANB1
	LOC106613792	2.1758	0.0727699	2.0422	0.0986595	O70142	SHC-transforming protein 2
	LOC106613844	-2.60556	0.00856297	-3.41724	0.00325939	Q9H324	A disintegrin and metalloproteinase with thrombospondin motifs 10
	LOC106613846	-1.6607	0.0438181	-3.27973	0.00386212	Q92576	PHD finger protein 3
	LOC106613876	2.3393	0.0491371	2.11258	0.0856949	Q96N46	Tetratricopeptide repeat protein 14
	LOC106613888	-1.14613	0.156499	-2.8647	0.000715695	O75815	Breast cancer anti-estrogen resistance protein 3
	lrrc31	-2.05302	0.00137538	-3.8647	0.012422	Q6UY01	Leucine-rich repeat-containing protein 31
	lrrc45	-2.20502	0.0180809	-2.60166	0.00996237	Q5ZI11	Leucine-rich repeat-containing protein 45
	lrrc8a	2.44842	0.00121537	2.9375	2.9927e-05	Q80WG5	Volume-regulated anion channel subunit LRRC8A
	lsm10	-1.46806	0.0751937	-2.27973	0.00144345	Q8QZX5	U7 snRNA-associated Sm-like protein LSm10
	lyox	2.70187	0.00259932	2.72027	0.00236308	P33072	Protein-lysine 6-oxidase
	madd	2.28683	3.45991e-07	2.89019	0.0274684	Q8WXG6	MAP kinase-activating death domain protein
	mark3	1.6194	0.154454	2.0422	0.0559613	P27448	MAP/microtubule affinity-regulating kinase 3
	mcm10	-2.64863	1.413e-05	-2.04527	0.000155955	Q5RHY1	Protein MCM10 homolog
	mcm5	1.99137	0.0367989	2.36412	0.00883687	P55862	DNA replication licensing factor mcm5-A
	mest	0.991372	0.298249	2.0422	0.00045423	Q5EB52	Mesoderm-specific transcript homolog protein
	metrnl	-2.73109	0.000192424	-1.54277	0.00761952	Q7ZV46	Meteorin-like protein
	mex3c	2.3393	0.0410412	2.96819	0.00442757	Q05A36	RNA-binding E3 ubiquitin-protein ligase MEX3C
	mfap1	-2.03196	6.89487e-07	-2.04527	6.24278e-07	P55081	Microfibrillar-associated protein 1
	mipol1	-1.98263	0.0305321	-2.60166	0.000135244	Q8TD10	Mirror-image polydactyly gene 1 protein
	mks1	-3.14613	0.000474563	-2.69477	0.00107231	Q5SW45	Meckel syndrome type 1 protein homolog
	mrgbp	-1.46806	0.0807472	-2.27973	0.000620601	Q9DAT2	MRG/MORF4L-binding protein
	mrpl11	2.1758	4.23413e-05	2.36412	4.79685e-06	Q9Y3B7	39S ribosomal protein L11, mitochondrial
	mrpl19	-2.78999	0.00107707	-2.60166	0.00155207	Q2HJI0	39S ribosomal protein L19, mitochondrial
	mrps11	2.1758	0.00542766	2.76466	0.000116358	P82911	28S ribosomal protein S11, mitochondrial
	mthfsd	-2.83063	7.20243e-05	-1.54277	0.00518518	Q0P464	Methenyltetrahydrofolate synthase domain-containing protein
	mutyh	-2.46806	0.00167405	-3.27973	0.000370525	Q99P21	Adenine DNA glycosylase
	myo10	2.85387	0.103434	3.11258	0.0647993	P79114	Unconventional myosin-X
	myo1e	3.43883	0.0023695	3.0422	0.0113929	E9Q634	Unconventional myosin-Ie
	myrf	-2.83063	0.000551258	-2.44966	0.00126296	Q66IV1	Myelin regulatory factor
	nat6	-0.883097	0.285712	-2.27973	0.00162691	Q93015	N-acetyltransferase 6
	ndufa6	2.0555	3.22472e-06	1.96819	1.07567e-05	Q02366	NADH dehydrogenase [ubiquinone] 1 alpha subcomplex subunit 6
	nhlrc2	1.92426	0.0196087	2.11258	0.00843755	A4IF69	NHL repeat-containing protein 2
	nipal3	2.95821	0.00255067	3.44819	0.000150331	Q6P499	NIPA-like protein 3
	nisch	2.0555	0.0090766	2.0422	0.00967586	Q9Y2I1	Nischarin
	nlrx1	1.88949	0.0386549	2.33498	0.00636814	Q3TL44	NLR family member X1
	nol12	-3.05302	0.00138982	0.531941	0.508637	Q7ZWE7	Nucleolar protein 12
	nubp2	-2.46806	1.31663e-06	-1.27973	0.00149538	Q3B7Q7	Cytosolic Fe-S cluster assembly factor nubp2
	numa1	0.991372	0.623271	2.72027	0.0812124	Q14980	Nuclear mitotic apparatus protein 1
	nupl2	-3.05302	1.90248e-08	-2.8647	0.0127598	Q6P0U9	Nucleoporin-like protein 2
	p2rx1	0.531941	0.642372	2.47515	0.00373028	P51576	P2X purinoceptor 1
	p3h1	2.23238	0.0479716	2.72027	0.00960757	Q3V1T4	Prolyl 3-hydroxylase 1
	p5cs	2.1169	0.0365251	2.72027	0.00331526	Q5R4M8	Delta-1-pyrroline-5-carboxylate synthase
	pai2b	-2.27541	0.000131861	-1.76516	0.00102517	Q91W45	Polyadenylate-binding protein-interacting protein 2B
	paxbp1	-4.1685	1.03098e-05	-2.07328	0.00100784	Q9Y5B6	PAX3- and PAX7-binding protein 1
	pcp4	-2.46806	0.0292512	1.99137	0.0686461	P48539	Calmodulin regulator protein PCP4
	peci	-0.298134	0.724207	-3.27973	0	O75521	Enoyl-CoA delta isomerase 2, mitochondrial
	pfdn5	2.66122	6.98044e-07	3.21212	7.70646e-11	Q5RAY0	Prefoldin subunit 5
	pgm3	2.0555	0.00159375	2.96819	1.8108e-07	O95394	Phosphoacetylglucosamine mutase
	pigc	-2.46806	0.00249304	-2.27973	0.00372726	Q92535	Phosphatidylinositol N-acetylglucosaminyltransferase subunit C
	pinx1	-3.46806	8.11804e-06	-3.27973	1.21417e-05	Q9CZX5	PIN2/TERF1-interacting telomerase inhibitor 1
	plec	2.76076	0.092164	2.82879	0.0813008	Q9JI55	Plectin
	pmf1	-2.14613	0.000513923	-1.47238	0.00644037	Q9CPV5	Polyamine-modulated factor 1
	pms2	0.701866	0.619471	2.42071	0.0092392	F1NQJ3	Mismatch repair endonuclease PMS2
	pnisr	-3.39767	1.66855e-13	-2.9578	2.74298e-12	Q8TF01	Arginine/serine-rich protein PNISR
	polr1a	1.82962	0.0242972	2.0895	0.00752783	O35134	DNA-directed RNA polymerase I subunit RPA1
	polr3gl	-1.6607	0.0429295	-2.69477	0.00751126	Q1RMR0	DNA-directed RNA polymerase III subunit RPC7-like
	ppig	-1.83063	0.0137325	-2.27973	0.00502264	A2AR02	Peptidyl-prolyl cis-trans isomerase G
	ppp1r7	2.38992	0.00838499	2.80773	0.00098568	Q32PL1	Protein phosphatase 1 regulatory subunit 7
	ppp1r9a	-1.00863	0.336025	-2.27973	0.0906075	Q9ULJ8	Neurabin-1
	psd2	-2.73109	0.0456351	-2.8647	0.0411561	Q6P1I6	PH and SEC7 domain-containing protein 2
	ptdss2	1.77987	0.114317	2.30523	0.00350839	E7EY42	Phosphatidylserine synthase 2
	r3hdm1	-2.1632	0.00235502	-1.78223	0.00685897	Q15032	R3H domain-containing protein 1
	rab5a	1.99137	0.00247589	2.00567	0.00225504	Q9CQD1	Ras-related protein Rab-5A
	ramp2	-2.46806	0.0473383	-0.757566	0.0136337	O60894	Receptor activity-modifying protein 1
	rbm25	-3.69045	0.00117475	-2.27973	0.00828907	P49756	RNA-binding protein 25
	ret2	-0.965559	0.0132947	-2.27973	0.0568457	P50121	Retinol-binding protein 2
	rgn	-3.46806	0.000143837	-2.27973	0.00160232	Q6TLF6	Regucalcin
	rmdn1	-0.660704	0.378427	-2.27973	0.00369013	Q96DB5	Regulator of microtubule dynamics protein 1
	rnf25	-1.8831	0.104047	-3.27973	1.47426e-12	Q9QZR0	E3 ubiquitin-protein ligase RNF25
	rnf26	2.57633	8.83988e-22	2.57825	0.0158318	Q9BY78	E3 ubiquitin-protein ligase RNF26
	ro32	-3.66969	1.58185e-17	-3.34386	1.44492e-16	P51992	Heterogeneous nuclear ribonucleoprotein A3 homolog 2
	rsg1	-1.73109	0.0410328	-2.27973	3.08498e-05	Q66JN8	REM2- and Rab-like small GTPase 1
	rtf1	-2.84657	0.00015683	-1.58785	0.0067559	Q92541	RNA polymerase-associated protein RTF1 homolog
	s20aa	1.43883	0.172824	2.42071	0.00802164	Q6NV12	Sodium-dependent phosphate transporter 1-A
	s38a3	2.81734	0.00263051	3.1797	0.0003365	Q9JHZ9	Sodium-coupled neutral amino acid transporter 3
	s7a6o	-2.31606	7.88453e-06	-1.54277	0.000516676	Q5U3I2	Probable RNA polymerase II nuclear localization protein SLC7A6OS
	sat2	-0.883097	0.37127	-2.27973	0.079468	Q7PCJ8	Diamine acetyltransferase 2
	seh1l	-2.18795	7.53354e-05	-2.62766	1.32822e-05	C1BK83	Nucleoporin SEH1
	sfrs6	-2.23979	8.49797e-15	-1.36462	1.85221e-08	Q3TWW8	Serine/arginine-rich splicing factor 6
	shmt2	-2.22013	7.10094e-06	-2.10981	1.2853e-05	P14519	Serine hydroxymethyltransferase, mitochondrial
	slamf7	1.6194	0.135174	2.30523	0.00481098	Q9UIB8	SLAM family member 5
	slc15a4	3.92426	5.58239e-09	4.02405	1.24048e-09	Q68F72	Solute carrier family 15 member 4
	slc2a9	2.88949	8.46041e-05	2.67446	0.000425617	Q5RB09	Solute carrier family 2, facilitated glucose transporter member 9
	slc52a2	1.92426	0.117398	2.36412	0.000509359	B5MEV3	Solute carrier family 52, riboflavin transporter, member 2
	smad5	-2.12014	0.000190356	-1.34685	0.00572019	Q9W7E7	Mothers against decapentaplegic homolog 5
	smad9	-1.46806	0.0817448	-3.27973	0.0754862	O15198	Mothers against decapentaplegic homolog 9
	smarcad1	2.28683	0.047422	3.11258	0.0022798	B0R061	SWI/SNF-related matrix-associated actin-dependent regulator of chromatin subfamily A containing DEAD/H box 1A
	smoc1	0.116903	0.936702	2.11258	0.0503241	Q8BLY1	SPARC-related modular calcium-binding protein 1
	snf8	-2.46806	1.86474e-06	-1.47238	0.000525065	Q5U3V9	Vacuolar-sorting protein SNF8
	snx15	-3.20502	0.00150661	-2.0167	0.011524	Q4V896	Sorting nexin-15
	snx19	1.72834	0.0608731	2.01795	1.31302e-06	Q6P4T1	Sorting nexin-19
	snx20	2.14665	3.88784e-05	1.96819	0.000238355	Q2T9W1	Sorting nexin-20
	snx33	1.43883	0.114732	2.42071	0.00215837	Q8WV41	Sorting nexin-33
	socs5	1.19491	0.241712	2.22277	0.00929065	O54928	Suppressor of cytokine signaling 5
	spf30	-2.05302	5.79995e-10	-1.38665	1.7876e-06	Q7ZV80	Survival of motor neuron-related-splicing factor 30
	sqstm1	-2.26161	2.24985e-11	-0.770719	0.00226427	O08623	Sequestosome-1
	srek1	-2.42367	2.20607e-10	-1.8203	7.59933e-08	Q8WXA9	Splicing regulatory glutamine/lysine-rich protein 1
	sstr1	2.66122	0.00582756	2.57825	0.0083214	P30872	Somatostatin receptor type 1
	st1s3	2.1758	0.00215344	2.80773	1.38322e-05	Q7T2V2	Cytosolic sulfotransferase 3
	syf2	-2.46806	1.67595e-08	-3.20573	2.32752e-10	Q6DGP2	Pre-mRNA-splicing factor syf2
	tacd2	-0.298134	0.687815	-2.27973	8.3176e-07	Q8BGV3	Tumor-associated calcium signal transducer 2
	taf6l	-2.46806	0.0252927	-2.27973	0.0319275	Q8R2K4	TAF6-like RNA polymerase II p300/CBP-associated factor-associated factor 65 kDa subunit 6L
	tap26	-1.73109	0.0164007	-2.27973	0.00461391	Q5RGP9	Thyroid transcription factor 1-associated protein 26 homolog
	tbck	1.3393	0.270598	2.11258	0.0513051	Q5F361	TBC domain-containing protein kinase-like protein
	tert	-3.46806	1.68604e-05	-3.8647	0.010152	Q4KTA7	Telomerase reverse transcriptase
	thtpa	-2.46806	0.00808071	-3.27973	0.00269456	Q8JZL3	Thiamine-triphosphatase
	tieg3	-2.20502	2.67085e-05	-2.27973	1.8872e-05	Q8K1S5	Krueppel-like factor 11
	timp3	-2.46806	0.0289524	-2.0167	0.0508209	Q9W6B4	Metalloproteinase inhibitor 3
	tle1	-2.46806	0.0283518	-2.27973	0.0354988	Q04724	Transducin-like enhancer protein 1
	tm149	-1.62006	0.0556823	-2.0167	4.54634e-07	Q3U4N7	IGF-like family receptor 1
	tmem129	2.25986	0.000220253	2.52762	1.72028e-05	Q0IJ33	E3 ubiquitin-protein ligase TM129
	tmem167b	-1.46806	0.201841	-2.27973	0.0917076	Q6AZW1	Protein kish-B
	tmem201	1.6194	0.295767	2.52762	0.0621171	A4IG66	Transmembrane protein 201
	tmem246	-2.46806	0.00126589	-1.8203	0.00681687	Q9BRR3	Transmembrane protein 246
	tmem62	1.53194	0.105888	2.00567	7.23881e-05	Q8BXJ9	Transmembrane protein 62
	tmem68	-2.33056	0.000836787	-1.60166	0.00794239	Q96MH6	Transmembrane protein 68
	tmem80	-2.83063	2.57643e-09	-3.12773	5.31586e-10	Q96HE8	Transmembrane protein 80
	tmprss9	0.192559	2.33016e-05	-3.27973	0.0924418	P69526	Transmembrane protease serine 9
	tmtc4	1.85387	0.0595479	2.36412	0.00960389	Q8BG19	Transmembrane and TPR repeat-containing protein 4
	tnfsf11	1.3393	0.230727	2.11258	0.000104138	O14788	Tumor necrosis factor ligand superfamily member 11
	tomm40l	0.920211	0.000197929	-2.27973	0.041098	A4F267	Mitochondrial import receptor subunit TOM40B
	trf	2.74139	0.00274812	2.89019	0.00124637	P80426	Serotransferrin-1
	trp-ii	3.25759	0	-3.12773	3.44038e-35	P35031	Trypsin-1
	trp-iii	3.65747	0	-1.73916	2.38608e-07	P35033	Trypsin-3
	tryp	2.8418	0	-3.8647	7.25297e-08	P35034	Trypsin
	uap56	-2.00863	0.00104694	-1.37284	0.0110539	Q5WR10	Spliceosome RNA helicase DDX39B
	ube2k	-2.73109	0.000243334	-2.05734	0.00157181	P61085	Ubiquitin-conjugating enzyme E2 K
	ubl3	-2.2143	2.05465e-06	-1.62262	9.05523e-05	O95164	Ubiquitin-like protein 3
	ubxn2a	-2.46806	0.000382115	-2.27973	0.0209843	P68543	UBX domain-containing protein 2A
	uchl5	2.95821	0.000113916	3.1797	1.79262e-05	Q06AT3	Ubiquitin carboxyl-terminal hydrolase isozyme L5
	unc45a	3.48614	0.000381383	3.69755	9.79607e-05	Q32PZ3	Protein unc-45 homolog A
	urb2	2.38992	0.00203295	2.15767	0.00710005	Q14146	Unhealthy ribosome biogenesis protein 2 homolog
	vars2	1.77987	0.191399	2.36412	0.0586327	Q3U2A8	Valine--tRNA ligase, mitochondrial
	vgll4	-3.05302	0.00462089	-2.8647	0.0123972	Q80V24	Transcription cofactor vestigial-like protein 4
	vmo1	2.26891	1.63802e-12	-3.8647	5.85759e-05	Q7Z5L0	Vitelline membrane outer layer protein 1 homolog
	vps26b	1.99137	0.0607421	2.47515	0.00588322	Q6DH23	Vacuolar protein sorting-associated protein 26B-like
	vps45	2.1169	0.0019559	2.42071	0.000213132	P97390	Vacuolar protein sorting-associated protein 45
	wbscr22	2.48614	0.00227791	2.92972	0.000122592	Q55DA6	Probable 18S rRNA (guanine-N(7))-methyltransferase
	wdfy3	1.74695	0.0279956	2.16084	0.0038696	Q8IZQ1	WD repeat and FYVE domain-containing protein 3
	wdr75	2.57633	0.00654581	2.42071	0.0125291	Q7ZVR1	WD repeat-containing protein 75
	whsc1	1.3393	0.262217	2.47515	0.000287837	O96028	Histone-lysine N-methyltransferase NSD2
	wipi1	-2.46806	0.00010175	-1.83227	0.00105443	Q8R3E3	WD repeat domain phosphoinositide-interacting protein 1
	xaf1	2.43883	0.000367653	1.96819	0.00730117	Q6GPH4	XIAP-associated factor 1
	zbt17	1.85387	0.0794926	2.1797	0.00924704	Q0VAW7	Zinc finger protein 112
	zbtb43	-1.8831	0.0799266	-2.27973	0.0501679	O43298	Zinc finger and BTB domain-containing protein 43
	zbtb8os	-2.24567	6.68994e-08	-1.8647	1.3139e-06	Q2EGP9	Protein archease
	zfan6	2.70187	0.000220989	2.30523	0.00295559	Q6DGF4	AN1-type zinc finger protein 6
	zg14	-2.46806	0.00171764	-1.8647	0.00754299	Q9D1C9	Ribosomal RNA-processing protein 7 homolog A
	zmat2	-2.22705	1.78133e-06	-1.1542	0.0022068	Q96NC0	Zinc finger matrin-type protein 2 >gi|52783533|sp|Q9CPW7.1|ZMAT2_MOUSE RecName: Full
	zn576	-2.02749	0.000160208	-1.22911	0.00737319	Q9H609	Zinc finger protein 576
	znf518b	1.56169	0.0391915	2.0422	0.00379138	Q9C0D4	Zinc finger protein 518B
