# Supplementary material for: Dual RNA-Seq Uncovers Metabolic Amino Acids Dependency of the Intracellular Bacterium Piscirickettsia salmonis Infecting Atlantic Salmon
Source: Front Microbiol. 2018 Nov 27;9:2877. doi: 10.3389/fmicb.2018.02877 (PMC6277808; doi:10.3389/fmicb.2018.02877)
Supplement: Supplementary file 7 [file Table_4.XLSX]

## Sheet: GO P. salmonis
	GO ID	GO Name	Count	Genes
	GO:0008150	biological_process	83	KW89_RS09815, KW89_RS01770, hemE, KW89_RS05255, KW89_RS03390, KW89_RS11135, KW89_RS08130, sucA, KW89_RS01805, gatB, KW89_RS01725, KW89_RS01800, KW89_RS01765, rplW, KW89_RS03865, KW89_RS02410, KW89_RS01640, KW89_RS04875, KW89_RS01320, KW89_RS01520, KW89_RS03860, KW89_RS10935, rplD, KW89_RS01760, KW89_RS04750, KW89_RS04310, KW89_RS03780, rplL, rplI, KW89_RS15505, KW89_RS10580, KW89_RS08140, KW89_RS…
	GO:0008152	metabolic process	70	KW89_RS09815, KW89_RS01770, hemE, KW89_RS05255, KW89_RS03390, KW89_RS08130, sucA, KW89_RS01805, gatB, KW89_RS01725, KW89_RS01800, KW89_RS01765, rplW, KW89_RS03865, KW89_RS02410, KW89_RS01320, KW89_RS01640, KW89_RS04875, KW89_RS03860, KW89_RS10935, rplD, KW89_RS01760, KW89_RS04750, KW89_RS04310, KW89_RS03780, rplL, rplI, KW89_RS15505, KW89_RS10580, KW89_RS08140, KW89_RS00905, KW89_RS05915, KW89_RS…
	GO:0009987	cellular process	67	KW89_RS09815, KW89_RS01770, hemE, KW89_RS05255, KW89_RS08130, sucA, KW89_RS01805, gatB, KW89_RS01725, KW89_RS01800, KW89_RS01765, rplW, KW89_RS02410, KW89_RS04875, KW89_RS01320, KW89_RS01640, KW89_RS01520, KW89_RS10935, rplD, KW89_RS01760, KW89_RS04750, KW89_RS04310, KW89_RS03780, rplL, rplI, KW89_RS15505, KW89_RS10580, KW89_RS08140, KW89_RS05915, KW89_RS01635, KW89_RS13095, KW89_RS01710, KW89_RS…
	GO:0044237	cellular metabolic process	63	KW89_RS09815, KW89_RS01770, hemE, KW89_RS05255, KW89_RS08130, sucA, KW89_RS01805, gatB, KW89_RS01725, KW89_RS01800, KW89_RS01765, rplW, KW89_RS02410, KW89_RS04875, KW89_RS01320, KW89_RS01640, KW89_RS10935, rplD, KW89_RS01760, KW89_RS04750, KW89_RS04310, KW89_RS03780, rplL, rplI, KW89_RS15505, KW89_RS10580, KW89_RS08140, KW89_RS05915, KW89_RS01635, KW89_RS13095, KW89_RS01710, KW89_RS01755, KW89_RS…
	GO:0006807	nitrogen compound metabolic process	57	KW89_RS09815, KW89_RS01770, KW89_RS05255, hemE, KW89_RS08130, KW89_RS01805, gatB, KW89_RS01725, KW89_RS01800, KW89_RS01765, rplW, KW89_RS01640, KW89_RS02410, KW89_RS04875, KW89_RS01320, KW89_RS10935, rplD, KW89_RS01760, KW89_RS04750, KW89_RS03780, rplL, rplI, KW89_RS15505, KW89_RS10580, KW89_RS08140, KW89_RS01635, KW89_RS05915, KW89_RS13095, KW89_RS01710, KW89_RS01755, KW89_RS01510, KW89_RS01630,…
	GO:0034641	cellular nitrogen compound metabolic process	53	KW89_RS01770, KW89_RS05255, hemE, KW89_RS08130, KW89_RS01805, gatB, KW89_RS01725, KW89_RS01800, KW89_RS01765, rplW, KW89_RS01640, KW89_RS01320, KW89_RS02410, KW89_RS04875, KW89_RS10935, rplD, KW89_RS01760, KW89_RS04750, KW89_RS03780, rplL, rplI, KW89_RS15505, KW89_RS08140, KW89_RS01635, KW89_RS13095, KW89_RS01710, KW89_RS01755, KW89_RS01510, KW89_RS01630, KW89_RS01795, KW89_RS16090, KW89_RS01790,…
	GO:0044238	primary metabolic process	51	KW89_RS09815, KW89_RS01770, KW89_RS05255, KW89_RS08130, gatB, KW89_RS01725, KW89_RS01800, KW89_RS01765, rplW, KW89_RS03865, KW89_RS01640, KW89_RS02410, KW89_RS01320, KW89_RS03860, KW89_RS10935, rplD, KW89_RS01760, KW89_RS04310, KW89_RS04750, KW89_RS03780, rplL, rplI, KW89_RS15505, KW89_RS10580, KW89_RS01635, KW89_RS05915, KW89_RS13095, KW89_RS01710, KW89_RS01755, KW89_RS01510, KW89_RS01630, KW89_…
	GO:0009058	biosynthetic process	51	KW89_RS09815, KW89_RS01770, hemE, KW89_RS03390, KW89_RS08130, KW89_RS01805, gatB, KW89_RS01725, KW89_RS01800, KW89_RS01765, rplW, KW89_RS03865, KW89_RS01640, KW89_RS04875, KW89_RS03860, KW89_RS10935, rplD, KW89_RS01760, KW89_RS04750, KW89_RS03780, rplL, rplI, KW89_RS01635, KW89_RS05915, KW89_RS13095, KW89_RS01710, KW89_RS01755, KW89_RS01630, KW89_RS01795, KW89_RS03410, KW89_RS01790, ligA, KW89_RS…
	GO:0071704	organic substance metabolic process	51	KW89_RS09815, KW89_RS01770, KW89_RS05255, KW89_RS08130, gatB, KW89_RS01725, KW89_RS01800, KW89_RS01765, rplW, KW89_RS03865, KW89_RS02410, KW89_RS01320, KW89_RS01640, KW89_RS03860, KW89_RS10935, rplD, KW89_RS01760, KW89_RS04750, KW89_RS04310, KW89_RS03780, rplL, rplI, KW89_RS15505, KW89_RS10580, KW89_RS05915, KW89_RS01635, KW89_RS13095, KW89_RS01710, KW89_RS01755, KW89_RS01510, KW89_RS01630, KW89_…
	GO:0043170	macromolecule metabolic process	39	KW89_RS01630, KW89_RS01795, KW89_RS16090, KW89_RS01770, KW89_RS01790, KW89_RS05255, ligA, KW89_RS02280, rpsP, KW89_RS13810, KW89_RS08130, gatB, KW89_RS01725, KW89_RS01800, KW89_RS01745, KW89_RS01765, rplW, KW89_RS01700, KW89_RS01640, KW89_RS01740, KW89_RS10935, rplD, KW89_RS01760, KW89_RS04310, KW89_RS03780, rplL, rph, rplI, KW89_RS15505, KW89_RS08365, KW89_RS13275, KW89_RS01635, KW89_RS13095, KW…
	GO:0044260	cellular macromolecule metabolic process	39	KW89_RS16090, KW89_RS01630, KW89_RS01795, KW89_RS01770, KW89_RS01790, ligA, KW89_RS05255, KW89_RS02280, rpsP, KW89_RS13810, KW89_RS08130, gatB, KW89_RS01725, KW89_RS01800, KW89_RS01745, KW89_RS01765, rplW, KW89_RS01700, KW89_RS01640, KW89_RS01740, KW89_RS10935, rplD, KW89_RS01760, KW89_RS04310, KW89_RS03780, rplL, rph, KW89_RS15505, rplI, KW89_RS08365, KW89_RS13275, KW89_RS01635, KW89_RS13095, KW…
	GO:1901564	organonitrogen compound metabolic process	34	KW89_RS01630, KW89_RS01795, KW89_RS09815, KW89_RS01770, KW89_RS01790, KW89_RS03170, rpsP, KW89_RS08130, gatB, KW89_RS01725, KW89_RS01800, KW89_RS01745, KW89_RS01765, rplW, KW89_RS01700, KW89_RS01640, KW89_RS01740, rplD, KW89_RS01760, KW89_RS04750, KW89_RS03780, rplL, rplI, KW89_RS10580, KW89_RS08365, KW89_RS13275, KW89_RS01635, KW89_RS05915, KW89_RS13095, KW89_RS01710, KW89_RS01810, KW89_RS01755,…
	GO:0019538	protein metabolic process	31	KW89_RS01630, KW89_RS01795, KW89_RS01770, KW89_RS01790, KW89_RS02280, rpsP, KW89_RS08130, gatB, KW89_RS01725, KW89_RS01800, KW89_RS01745, KW89_RS01765, rplW, KW89_RS01700, KW89_RS01640, KW89_RS01740, rplD, KW89_RS01760, KW89_RS04310, KW89_RS03780, rplL, rplI, KW89_RS08365, KW89_RS13275, KW89_RS01635, KW89_RS13095, KW89_RS01710, KW89_RS01810, KW89_RS01755, KW89_RS01730, KW89_RS01775
	GO:0044267	cellular protein metabolic process	31	KW89_RS01630, KW89_RS01795, KW89_RS01770, KW89_RS01790, KW89_RS02280, rpsP, KW89_RS08130, gatB, KW89_RS01725, KW89_RS01800, KW89_RS01745, KW89_RS01765, rplW, KW89_RS01700, KW89_RS01640, KW89_RS01740, rplD, KW89_RS01760, KW89_RS04310, KW89_RS03780, rplL, rplI, KW89_RS08365, KW89_RS13275, KW89_RS01635, KW89_RS13095, KW89_RS01710, KW89_RS01810, KW89_RS01755, KW89_RS01730, KW89_RS01775
	GO:0044249	cellular biosynthetic process	29	KW89_RS01630, KW89_RS01795, KW89_RS01770, KW89_RS01790, rpsP, KW89_RS08130, gatB, KW89_RS01725, KW89_RS01800, KW89_RS01745, KW89_RS01765, rplW, KW89_RS01700, KW89_RS01640, KW89_RS01740, rplD, KW89_RS01760, KW89_RS03780, rplL, rplI, KW89_RS08365, KW89_RS13275, KW89_RS01635, KW89_RS13095, KW89_RS01710, KW89_RS01810, KW89_RS01755, KW89_RS01730, KW89_RS01775
	GO:1901576	organic substance biosynthetic process	29	KW89_RS01630, KW89_RS01795, KW89_RS01770, KW89_RS01790, rpsP, KW89_RS08130, gatB, KW89_RS01725, KW89_RS01800, KW89_RS01745, KW89_RS01765, rplW, KW89_RS01700, KW89_RS01640, KW89_RS01740, rplD, KW89_RS01760, KW89_RS03780, rplL, rplI, KW89_RS08365, KW89_RS13275, KW89_RS01635, KW89_RS13095, KW89_RS01710, KW89_RS01810, KW89_RS01755, KW89_RS01730, KW89_RS01775
	GO:0009059	macromolecule biosynthetic process	29	KW89_RS01630, KW89_RS01795, KW89_RS01770, KW89_RS01790, rpsP, KW89_RS08130, gatB, KW89_RS01725, KW89_RS01800, KW89_RS01745, KW89_RS01765, rplW, KW89_RS01700, KW89_RS01640, KW89_RS01740, rplD, KW89_RS01760, KW89_RS03780, rplL, rplI, KW89_RS08365, KW89_RS13275, KW89_RS01635, KW89_RS13095, KW89_RS01710, KW89_RS01810, KW89_RS01755, KW89_RS01730, KW89_RS01775
	GO:1901566	organonitrogen compound biosynthetic process	29	KW89_RS01630, KW89_RS01795, KW89_RS01770, KW89_RS01790, rpsP, KW89_RS08130, gatB, KW89_RS01725, KW89_RS01800, KW89_RS01745, KW89_RS01765, rplW, KW89_RS01700, KW89_RS01640, KW89_RS01740, rplD, KW89_RS01760, KW89_RS03780, rplL, rplI, KW89_RS08365, KW89_RS13275, KW89_RS01635, KW89_RS13095, KW89_RS01710, KW89_RS01810, KW89_RS01755, KW89_RS01730, KW89_RS01775
	GO:0034645	cellular macromolecule biosynthetic process	29	KW89_RS01630, KW89_RS01795, KW89_RS01770, KW89_RS01790, rpsP, KW89_RS08130, gatB, KW89_RS01725, KW89_RS01800, KW89_RS01745, KW89_RS01765, rplW, KW89_RS01700, KW89_RS01640, KW89_RS01740, rplD, KW89_RS01760, KW89_RS03780, rplL, rplI, KW89_RS08365, KW89_RS13275, KW89_RS01635, KW89_RS13095, KW89_RS01710, KW89_RS01810, KW89_RS01755, KW89_RS01730, KW89_RS01775
	GO:0044271	cellular nitrogen compound biosynthetic process	29	KW89_RS01630, KW89_RS01795, KW89_RS01770, KW89_RS01790, rpsP, KW89_RS08130, gatB, KW89_RS01725, KW89_RS01800, KW89_RS01745, KW89_RS01765, rplW, KW89_RS01700, KW89_RS01640, KW89_RS01740, rplD, KW89_RS01760, KW89_RS03780, rplL, rplI, KW89_RS08365, KW89_RS13275, KW89_RS01635, KW89_RS13095, KW89_RS01710, KW89_RS01810, KW89_RS01755, KW89_RS01730, KW89_RS01775
	GO:0010467	gene expression	29	KW89_RS01630, KW89_RS01795, KW89_RS01770, KW89_RS01790, rpsP, KW89_RS08130, gatB, KW89_RS01725, KW89_RS01800, KW89_RS01745, KW89_RS01765, rplW, KW89_RS01700, KW89_RS01640, KW89_RS01740, rplD, KW89_RS01760, KW89_RS03780, rplL, rplI, KW89_RS08365, KW89_RS13275, KW89_RS01635, KW89_RS13095, KW89_RS01710, KW89_RS01810, KW89_RS01755, KW89_RS01730, KW89_RS01775
	GO:0006518	peptide metabolic process	29	KW89_RS01630, KW89_RS01795, KW89_RS01770, KW89_RS01790, rpsP, KW89_RS08130, gatB, KW89_RS01725, KW89_RS01800, KW89_RS01745, KW89_RS01765, rplW, KW89_RS01700, KW89_RS01640, KW89_RS01740, rplD, KW89_RS01760, KW89_RS03780, rplL, rplI, KW89_RS08365, KW89_RS13275, KW89_RS01635, KW89_RS13095, KW89_RS01710, KW89_RS01810, KW89_RS01755, KW89_RS01730, KW89_RS01775
	GO:0043603	cellular amide metabolic process	29	KW89_RS01630, KW89_RS01795, KW89_RS01770, KW89_RS01790, rpsP, KW89_RS08130, gatB, KW89_RS01725, KW89_RS01800, KW89_RS01745, KW89_RS01765, rplW, KW89_RS01700, KW89_RS01640, KW89_RS01740, rplD, KW89_RS01760, KW89_RS03780, rplL, rplI, KW89_RS08365, KW89_RS13275, KW89_RS01635, KW89_RS13095, KW89_RS01710, KW89_RS01810, KW89_RS01755, KW89_RS01730, KW89_RS01775
	GO:0043604	amide biosynthetic process	29	KW89_RS01630, KW89_RS01795, KW89_RS01770, KW89_RS01790, rpsP, KW89_RS08130, gatB, KW89_RS01725, KW89_RS01800, KW89_RS01745, KW89_RS01765, rplW, KW89_RS01700, KW89_RS01640, KW89_RS01740, rplD, KW89_RS01760, KW89_RS03780, rplL, rplI, KW89_RS08365, KW89_RS13275, KW89_RS01635, KW89_RS13095, KW89_RS01710, KW89_RS01810, KW89_RS01755, KW89_RS01730, KW89_RS01775
	GO:0006412	translation	29	KW89_RS01630, KW89_RS01795, KW89_RS01770, KW89_RS01790, rpsP, KW89_RS08130, gatB, KW89_RS01725, KW89_RS01800, KW89_RS01745, KW89_RS01765, rplW, KW89_RS01700, KW89_RS01640, KW89_RS01740, rplD, KW89_RS01760, KW89_RS03780, rplL, rplI, KW89_RS08365, KW89_RS13275, KW89_RS01635, KW89_RS13095, KW89_RS01710, KW89_RS01810, KW89_RS01755, KW89_RS01730, KW89_RS01775
	GO:0043043	peptide biosynthetic process	29	KW89_RS01630, KW89_RS01795, KW89_RS01770, KW89_RS01790, rpsP, KW89_RS08130, gatB, KW89_RS01725, KW89_RS01800, KW89_RS01745, KW89_RS01765, rplW, KW89_RS01700, KW89_RS01640, KW89_RS01740, rplD, KW89_RS01760, KW89_RS03780, rplL, rplI, KW89_RS08365, KW89_RS13275, KW89_RS01635, KW89_RS13095, KW89_RS01710, KW89_RS01810, KW89_RS01755, KW89_RS01730, KW89_RS01775
	GO:0044699	single-organism process	24	KW89_RS09815, gltA, KW89_RS03410, KW89_RS03850, KW89_RS03690, KW89_RS11955, KW89_RS00060, KW89_RS03170, sucA, KW89_RS03865, KW89_RS02410, KW89_RS03860, KW89_RS04750, KW89_RS10955, KW89_RS10315, KW89_RS10580, KW89_RS12300, KW89_RS00905, KW89_RS08365, KW89_RS05915, KW89_RS12380, KW89_RS13095, relA, KW89_RS03435
	GO:0044710	single-organism metabolic process	22	KW89_RS02410, KW89_RS09815, KW89_RS03860, gltA, KW89_RS03410, KW89_RS04750, KW89_RS03690, KW89_RS11955, KW89_RS00060, KW89_RS03170, KW89_RS10955, KW89_RS10580, KW89_RS12300, sucA, KW89_RS00905, KW89_RS08365, KW89_RS05915, KW89_RS12380, KW89_RS13095, relA, KW89_RS03435, KW89_RS03865
	GO:0044281	small molecule metabolic process	21	KW89_RS02410, KW89_RS09815, gltA, KW89_RS03410, KW89_RS04750, KW89_RS03690, KW89_RS03170, KW89_RS11955, KW89_RS00060, KW89_RS10955, KW89_RS10580, KW89_RS12300, KW89_RS08365, sucA, KW89_RS00905, KW89_RS05915, KW89_RS13095, KW89_RS12380, relA, KW89_RS03435, KW89_RS03865

## Sheet: GO S. salar
	Table S4. Gene Ontology annotation.
	GO ID	GO Name	Count	Genes
	GO:0043436	~oxoacid metabolic process	30	LDHA, LOC106585868, GLUD1, ALDOB, LOC106565189, LOC106580756, LOC106575942, ACOX3, LOC106605473, LOC100194624, ACSS1, LOC106611485, ARGI1, LOC106572196, LOC106589759, LOC106580573, LOC100194644, GAPDH, LOC106573756, SERB, LOC106562243, SYCC, SHMT2, ACY1, LOC106588431, LOC106576140, AARS, P5CS, LOC106564456, LPP60
	GO:0006082	~organic acid metabolic process	30	LDHA, LOC106585868, GLUD1, ALDOB, LOC106565189, LOC106580756, LOC106575942, ACOX3, LOC106605473, LOC100194624, ACSS1, LOC106611485, ARGI1, LOC106572196, LOC106589759, LOC106580573, LOC100194644, GAPDH, LOC106573756, SERB, LOC106562243, SYCC, SHMT2, ACY1, LOC106588431, LOC106576140, AARS, P5CS, LOC106564456, LPP60
	GO:0019752	~carboxylic acid metabolic process	29	LDHA, LOC106585868, GLUD1, ALDOB, LOC106580756, LOC106575942, ACOX3, LOC106605473, LOC100194624, ACSS1, LOC106611485, ARGI1, LOC106572196, LOC106589759, LOC106580573, LOC100194644, GAPDH, LOC106573756, SERB, LOC106562243, SYCC, SHMT2, ACY1, LOC106588431, LOC106576140, AARS, P5CS, LOC106564456, LPP60
	GO:0005975	~carbohydrate metabolic process	22	MGAT4A, LDHA, IMPA1, LOC106588431, FUT7, LOC106585868, HEXA, ALDOB, IMPA1.3, SLC3A2, GNPI, SLC3A1, LOC106575942, PCK1, SIA7F, LOC100194624, PGM3, GFPT1, PGM1, LOC106589759, LOC100194644, GAPDH
	GO:0006520	~cellular amino acid metabolic process	17	LOC106562243, SYCC, SHMT2, ACY1, LOC106576140, GLUD1, AARS, P5CS, LOC106605473, LOC106611485, LOC106564456, ARGI1, LOC106572196, LPP60, LOC106580573, LOC106573756, SERB
	GO:0009605	~response to external stimulus	14	LOC100136517, LOC106585878, CXL10, LOC100136511, LOC106589772, SCYB7, LOC106565906, LOC106565855, LOC100136453, LOC100136541, LOC101448041, LOC106600446, LOC100136439, TRYP
	GO:0051186	~cofactor metabolic process	13	LOC100194624, DCUP, SHMT2, ACSS1, LOC106588431, ALDOB, LOC106589759, LOC100194644, LOC106575942, GAPDH, ACOT5, LOC106582439, LOC106573996
	GO:0009144	~purine nucleoside triphosphate metabolic process	13	LOC106588431, ALDOB, ATP5G2, LOC106575942, NME7, LOC106598937, LOC106570481, LOC100194624, LOC106607492, LOC100136353, LOC106589759, LOC100194644, GAPDH
	GO:0009205	~purine ribonucleoside triphosphate metabolic process	13	LOC106588431, ALDOB, ATP5G2, LOC106575942, NME7, LOC106598937, LOC106570481, LOC100194624, LOC106607492, LOC100136353, LOC106589759, LOC100194644, GAPDH
	GO:0009199	~ribonucleoside triphosphate metabolic process	13	LOC106588431, ALDOB, ATP5G2, LOC106575942, NME7, LOC106598937, LOC106570481, LOC100194624, LOC106607492, LOC100136353, LOC106589759, LOC100194644, GAPDH
	GO:0009141	~nucleoside triphosphate metabolic process	13	LOC106588431, ALDOB, ATP5G2, LOC106575942, NME7, LOC106598937, LOC106570481, LOC100194624, LOC106607492, LOC100136353, LOC106589759, LOC100194644, GAPDH
	GO:0070887	~cellular response to chemical stimulus	13	LOC106585878, LOC106577353, CXL10, LOC100136511, LOC106589772, SCYB7, CISH, LOC106565855, GRP78, LOC106605307, LOC100136541, LOC106600446, EIF2B5
	GO:0044723	~single-organism carbohydrate metabolic process	12	SIA7F, LOC100194624, IMPA1, LOC106588431, FUT7, ALDOB, IMPA1.3, LOC106589759, LOC100194644, LOC106575942, GAPDH, PCK1
	GO:0006732	~coenzyme metabolic process	11	LOC100194624, SHMT2, ACSS1, LOC106588431, ALDOB, LOC106589759, LOC100194644, LOC106575942, ACOT5, LOC106582439, GAPDH
	GO:0044712	~single-organism catabolic process	11	LOC100194624, LOC106605473, IMPA1, LOC106588431, ALDOB, IMPA1.3, LOC106589759, LOC100194644, LOC106575942, GAPDH, ACOX3
	GO:0055114	~oxidation-reduction process	10	LOC106570481, LOC106598937, LOC106586251, CYP1A, LOC106602938, NDUFA6, LOC106585868, NDUA6, ACOX3
	GO:0032787	~monocarboxylic acid metabolic process	10	LOC100194624, ACSS1, LOC106588431, ALDOB, LOC106589759, LOC100194644, LOC106580756, LOC106575942, GAPDH, ACOX3
	GO:0006935	~chemotaxis	8	LOC106565906, LOC106585878, CXL10, LOC100136511, LOC106565855, LOC106589772, SCYB7, LOC106600446
	GO:0042330	~taxis	8	LOC106565906, LOC106585878, CXL10, LOC100136511, LOC106565855, LOC106589772, SCYB7, LOC106600446
	GO:0006096	~glycolytic process	7	LOC100194624, LOC106588431, ALDOB, LOC106589759, LOC100194644, LOC106575942, GAPDH
	GO:0046939	~nucleotide phosphorylation	7	LOC100194624, LOC106588431, ALDOB, LOC106589759, LOC100194644, LOC106575942, GAPDH
	GO:0006757	~ATP generation from ADP	7	LOC100194624, LOC106588431, ALDOB, LOC106589759, LOC100194644, LOC106575942, GAPDH
	GO:0006165	~nucleoside diphosphate phosphorylation	7	LOC100194624, LOC106588431, ALDOB, LOC106589759, LOC100194644, LOC106575942, GAPDH
	GO:0006090	~pyruvate metabolic process	7	LOC100194624, LOC106588431, ALDOB, LOC106589759, LOC100194644, LOC106575942, GAPDH
	GO:0016052	~carbohydrate catabolic process	7	LOC100194624, LOC106588431, ALDOB, LOC106589759, LOC100194644, LOC106575942, GAPDH
	GO:0044724	~single-organism carbohydrate catabolic process	7	LOC100194624, LOC106588431, ALDOB, LOC106589759, LOC100194644, LOC106575942, GAPDH
	GO:0009135	~purine nucleoside diphosphate metabolic process	7	LOC100194624, LOC106588431, ALDOB, LOC106589759, LOC100194644, LOC106575942, GAPDH
	GO:0046031	~ADP metabolic process	7	LOC100194624, LOC106588431, ALDOB, LOC106589759, LOC100194644, LOC106575942, GAPDH
	GO:0009179	~purine ribonucleoside diphosphate metabolic process	7	LOC100194624, LOC106588431, ALDOB, LOC106589759, LOC100194644, LOC106575942, GAPDH
	GO:0060326	~cell chemotaxis	7	LOC106585878, CXL10, LOC100136511, LOC106565855, LOC106589772, SCYB7, LOC106600446
	GO:0009185	~ribonucleoside diphosphate metabolic process	7	LOC100194624, LOC106588431, ALDOB, LOC106589759, LOC100194644, LOC106575942, GAPDH
	GO:0009132	~nucleoside diphosphate metabolic process	7	LOC100194624, LOC106588431, ALDOB, LOC106589759, LOC100194644, LOC106575942, GAPDH
	GO:0046496	~nicotinamide nucleotide metabolic process	7	LOC100194624, LOC106588431, ALDOB, LOC106589759, LOC100194644, LOC106575942, GAPDH
	GO:0019362	~pyridine nucleotide metabolic process	7	LOC100194624, LOC106588431, ALDOB, LOC106589759, LOC100194644, LOC106575942, GAPDH
	GO:1901605	~alpha-amino acid metabolic process	6	SHMT2, LOC106611485, ARGI1, LOC106580573, SERB, P5CS
	GO:0006575	~cellular modified amino acid metabolic process	5	GGT5, SHMT2, GGT1, GSH1, CG024
	GO:0006749	~glutathione metabolic process	4	GGT5, GGT1, GSH1, CG024
	GO:0030258	~lipid modification	4	IMPA1, IMPA1.3, LOC106580756, ACOX3
	GO:0048193	~Golgi vesicle transport	4	COG6, LOC106562066, LOC106607021, TRAPPC2
	GO:0009064	~glutamine family amino acid metabolic process	4	LOC106611485, ARGI1, LOC106580573, P5CS
	GO:0071941	~nitrogen cycle metabolic process	3	LOC106611485, ARGI1, LOC106565189
	GO:0010942	~positive regulation of cell death	3	LOC106603345, BNIP3, LOC106575935
	GO:0043068	~positive regulation of programmed cell death	3	LOC106603345, BNIP3, LOC106575935
	GO:0043065	~positive regulation of apoptotic process	3	LOC106603345, BNIP3, LOC106575935
	GO:0007586	~digestion	3	TRP-III, TRP-II, TRYP
